# Supplementary material for: In situ Prokaryotic and Eukaryotic Communities on Microplastic Particles in a Small Headwater Stream in Germany
Source: Front Microbiol. 2021 Nov 29;12:660024. doi: 10.3389/fmicb.2021.660024 (PMC8667586; doi:10.3389/fmicb.2021.660024)
Supplement: Supplementary file 1 [file Data_Sheet_1.ZIP]

Archive with 23 entries (23 files):
- biplot_RPCA_Figure-2A_Prokaryotes.qzv
- biplot_RPCA_Figure-2B_Eukaryotes.qzv
- Figure S1.pdf
- Figure S2.pdf
- Figure S3.pdf
- Intruction_to_use_Qiime2_data.pdf
- qurro-plot_full_Eukaryotes.qzv
- qurro-plot_full_Prokaryotes.qzv
- qurro-plot_Q-PE_Eukaryotes.qzv
- qurro-plot_Q-PE_Prokaryotes.qzv
- qurro-plot_Q-PP_Eukaryotes.qzv
- qurro-plot_Q-PP_Prokaryotes.qzv
- qurro-plot_Q-PS_Eukaryotes.qzv
- qurro-plot_Q-PS_Prokaryotes.qzv
- qurro-plot_Q-PVC_Eukaryotes.qzv
- qurro-plot_Q-PVC_Prokaryotes.qzv
- Supplementary_Material.pdf
- Table S1.xlsx
- Table S2.xlsx
- Table S3.xlsx
- Table S4.xlsx
- taxa-barplot_Figure-1A_Eukaryotes2.qzv
- taxa-barplot_Figure-1A_Prokaryotes2.qzv
