# Supplementary material for: In situ Prokaryotic and Eukaryotic Communities on Microplastic Particles in a Small Headwater Stream in Germany
Source: Front Microbiol. 2021 Nov 29;12:660024. doi: 10.3389/fmicb.2021.660024 (PMC8667586; doi:10.3389/fmicb.2021.660024)
Supplement: Supplementary file 1 [file Data_Sheet_1.ZIP › Table S1.xlsx]

## Sheet: Table S1A
Table S1A: List of most contributing prokaryotic features to sample clustering in RPCA plots along axes 1 (seasonal axis). List of features were extracted from RPCA ordinations using the QURRO plugin by filtering top and bottom features (1%). Taxonomic annotation was added from classification results using the SILVA v. 138 reference database. The corresponding QIIME2 data files is available as su…
Feature ID	Log_Ratio_Classification	domain	phylum	class	order	family	genus
6ecb8fe8f1ea88c247903288600f4a2e	Numerator	d__Bacteria	p__Bdellovibrionota	c__Oligoflexia	o__Oligoflexales	f__uncultured	g__uncultured	summer
ade443b1c0b96ae1754936cc262e82da	Numerator	d__Bacteria	p__Chloroflexi	c__Anaerolineae	o__1-20	f__1-20	g__1-20
dd2cf02cbb6e26d1935ef6d5b256c03a	Numerator	d__Bacteria	p__Nitrospirota	c__Nitrospiria	o__Nitrospirales	f__Nitrospiraceae	g__Nitrospira
7c9a5bedd4784ab5df01f3c51b217e32	Numerator	d__Bacteria	p__Nitrospirota	c__Nitrospiria	o__Nitrospirales	f__Nitrospiraceae	g__Nitrospira
ad8071ff55a206d7374f64ddf2f3494d	Numerator	d__Bacteria	p__Patescibacteria	c__Parcubacteria	o__Candidatus_Kaiserbacteria	f__Candidatus_Kaiserbacteria	g__Candidatus_Kaiserbacteria
19f71d2e3ceb61a096aef2988e134f37	Numerator	d__Bacteria	p__Patescibacteria	c__Parcubacteria	o__Candidatus_Nomurabacteria	f__Candidatus_Nomurabacteria	g__Candidatus_Nomurabacteria
f2a35d2ee621d996882010af47ff9849	Numerator	d__Bacteria	p__Planctomycetota	c__OM190	o__OM190	f__OM190	g__OM190
d302ab084743d4e2b204aef837812783	Numerator	d__Bacteria	p__Planctomycetota	c__Planctomycetes	o__Pirellulales	f__Pirellulaceae	g__Pirellula
b983821d56f005a79a31e18b583f8859	Numerator	d__Bacteria	p__Planctomycetota	c__Planctomycetes	o__Pirellulales	f__Pirellulaceae	g__Pirellula
cf11c6ac2d3577c688c522654dfb20b8	Numerator	d__Bacteria	p__Planctomycetota	c__Planctomycetes	o__Planctomycetales	f__Rubinisphaeraceae	g__uncultured
5d541a981d0ecbbf8085760ec3cf7892	Numerator	d__Bacteria	p__Proteobacteria	c__Alphaproteobacteria	o__Sphingomonadales	f__Sphingomonadaceae	g__Parablastomonas
98cf9d5d907a6af03ba989f94f751701	Numerator	d__Bacteria	p__Proteobacteria	c__Gammaproteobacteria	o__Burkholderiales	f__Comamonadaceae	g__Rubrivivax
76184a707297318eb8af5776ad3b1837	Numerator	d__Bacteria	p__Proteobacteria	c__Gammaproteobacteria	o__Burkholderiales	f__Comamonadaceae	g__Sphaerotilus
09d65d3599c906d89bf44ec20d8674fa	Numerator	d__Bacteria	p__Proteobacteria	c__Gammaproteobacteria	o__Burkholderiales	f__Nitrosomonadaceae	g__Nitrosomonas
cdc7eaa5427ce7c2e7d340593a33c389	Numerator	d__Bacteria	p__Proteobacteria	c__Gammaproteobacteria	o__Steroidobacterales	f__Steroidobacteraceae	g__Steroidobacter
1067f5da296556466d84dafebdeeebcd	Numerator	d__Bacteria	p__Proteobacteria	c__Gammaproteobacteria	o__Steroidobacterales	f__Steroidobacteraceae	g__uncultured
bd319761043acbf6dc706cb9a6b8677f	Numerator	d__Bacteria	p__Verrucomicrobiota	c__Verrucomicrobiae	o__Verrucomicrobiales	f__Rubritaleaceae	g__Luteolibacter
4cdf6cc149162759966d35ce2c511ddf	Denominator	d__Bacteria	p__Armatimonadota	c__Armatimonadia	o__Armatimonadales	f__Armatimonadales	g__Armatimonadales	spring
6a11a6bf694b05b99d58a071fc53f3aa	Denominator	d__Bacteria	p__Bacteroidota	c__Bacteroidia	o__Chitinophagales	f__Saprospiraceae	g__uncultured
6bdb4e6c5c01ce289c1b5a4521278621	Denominator	d__Bacteria	p__Bacteroidota	c__Bacteroidia	o__Flavobacteriales	f__Crocinitomicaceae	g__Fluviicola
7d2d24f72ba833073d2174a7c5df5a48	Denominator	d__Bacteria	p__Cyanobacteria	c__Cyanobacteriia	o__Chloroplast	f__Chloroplast	g__Chloroplast
5b5901af490ecdf1bd4425249d38454c	Denominator	d__Bacteria	p__Proteobacteria	c__Alphaproteobacteria	o__Sphingomonadales	f__Sphingomonadaceae
b593a737dd3c4cd047efc5767b706756	Denominator	d__Bacteria	p__Proteobacteria	c__Alphaproteobacteria	o__Sphingomonadales	f__Sphingomonadaceae
90ebc7cf56d38c7c4388fc034cd7806d	Denominator	d__Bacteria	p__Proteobacteria	c__Alphaproteobacteria	o__Sphingomonadales	f__Sphingomonadaceae	g__Novosphingobium
7e5dc2827132ced28bb83b4c8fa16998	Denominator	d__Bacteria	p__Proteobacteria	c__Alphaproteobacteria	o__Sphingomonadales	f__Sphingomonadaceae	g__Rhizorhapis
2a30f668ea149198f81555cf9d76a75a	Denominator	d__Bacteria	p__Proteobacteria	c__Alphaproteobacteria	o__Sphingomonadales	f__Sphingomonadaceae	g__Sphingorhabdus
f758250bc6ee0e8c53caece4486beebd	Denominator	d__Bacteria	p__Proteobacteria	c__Alphaproteobacteria	o__Sphingomonadales	f__Sphingomonadaceae	g__Sphingorhabdus
c1d0b716f5093f30e7898d1cfb6255bb	Denominator	d__Bacteria	p__Proteobacteria	c__Alphaproteobacteria	o__Sphingomonadales	f__Sphingomonadaceae	g__Sphingorhabdus
d395acc72fc1bb49f7d9fa593a59729c	Denominator	d__Bacteria	p__Proteobacteria	c__Gammaproteobacteria	o__Burkholderiales	f__Comamonadaceae	g__Leptothrix
584049d8b246d3cb976056a1a66ad99c	Denominator	d__Bacteria	p__Proteobacteria	c__Gammaproteobacteria	o__Burkholderiales	f__Comamonadaceae	g__Leptothrix
93f52e347e69b67e42f5979bb8735255	Denominator	d__Bacteria	p__Proteobacteria	c__Gammaproteobacteria	o__Burkholderiales	f__Comamonadaceae	g__Rhodoferax
96c5b6d0b0eb2d30a66017382c053745	Denominator	d__Bacteria	p__Proteobacteria	c__Gammaproteobacteria	o__Burkholderiales	f__Methylophilaceae	g__Methylotenera
deb40a02d94fdeebcf896eff2038bbe1	Denominator	d__Bacteria	p__Proteobacteria	c__Gammaproteobacteria	o__Burkholderiales	f__Methylophilaceae	g__Methylotenera
346276dc5095ee19bd4f3532ea1efe5f	Denominator	d__Bacteria	p__Verrucomicrobiota	c__Verrucomicrobiae	o__Verrucomicrobiales	f__Verrucomicrobiaceae	g__uncultured

## Sheet: Table S1B
Table S1B: T-Test result of CLR values of prokaryotic features (Table S1A) between spring an summer samples.
Sample ID	Current_Natural_Log_Ratio	SeasonType	Season
341F-785R-PE1	-2.67406	spring-PE	spring
341F-785R-PE2	-2.62757	spring-PE	spring
341F-785R-PP1	-3.55891	spring-PP	spring
341F-785R-PP2	-3.40413	spring-PP	spring
341F-785R-PS1	-2.34689	spring-PS	spring
341F-785R-PS2	-2.48582	spring-PS	spring
341F-785R-PVC1	-3.79748	spring-PVC	spring
341F-785R-PVC2	-3.40099	spring-PVC	spring
341F-785R-Q1	-2.09808	spring-Q	spring
341F-785R-Q2	-2.44168	spring-Q	spring
341F-785R-PE4	1.74279	summer-PE	summer
341F-785R-PE5	1.3941	summer-PE	summer
341F-785R-PP4	3.09627	summer-PP	summer
341F-785R-PP5	2.04389	summer-PP	summer
341F-785R-PS4	2.22981	summer-PS	summer
341F-785R-PS5	2.52178	summer-PS	summer
341F-785R-PVC4	2.78742	summer-PVC	summer
341F-785R-PVC5	2.12508	summer-PVC	summer
341F-785R-Q4	3.30717	summer-Q	summer
341F-785R-Q5	3.34404	summer-Q	summer
T-Test result (two-sided, paired)			1.17675e-08
