# Supplementary material for: In situ Prokaryotic and Eukaryotic Communities on Microplastic Particles in a Small Headwater Stream in Germany
Source: Front Microbiol. 2021 Nov 29;12:660024. doi: 10.3389/fmicb.2021.660024 (PMC8667586; doi:10.3389/fmicb.2021.660024)
Supplement: Supplementary file 1 [file Data_Sheet_1.ZIP › Table S2.xlsx]

## Sheet: Table S2A
Table S2A: List of most contributing eukaryotic features to sample clustering in RPCA plots along axes 1 (seasonal axis). List of features were extracted from RPCA ordinations using the QURRO plugin by filtering top and bottom features (1%). Taxonomic annotation was added from classification results using the SILVA v. 138 reference database. The corresponding QIIME2 data files is available as sup…
Feature ID	Log_Ratio_Classification	domain	phylum	class	order	family	genus	species
5ce23ab4a3aa04285cb21cf51992a661	Numerator	d__Eukaryota							summer
89440f3dee6b716b725d434ff5e96f32	Numerator	d__Eukaryota
f1339d797b82c257d19324de844b8568	Numerator	d__Eukaryota
f54603a659bd71992de77224b583028d	Numerator	d__Eukaryota	p__Centrohelida	c__Centrohelida	o__Centrohelida	f__CV1-B1-93	g__CV1-B1-93	s__uncultured_centroheliozoan
fcfea9aae5834b2fb434f2926e02bc82	Numerator	d__Eukaryota	p__Ciliophora	c__Intramacronucleata	o__Conthreep	f__Oligohymenophorea
decb379be719e83019d4f816acdf3f7b	Numerator	d__Eukaryota	p__Ciliophora	c__Intramacronucleata	o__Conthreep	f__Oligohymenophorea
1e60cb2ba250ed7f11412a3adc9e3633	Numerator	d__Eukaryota	p__Ciliophora	c__Intramacronucleata	o__Conthreep	f__Oligohymenophorea
f289ff0b29020f1b15e1c420ce066c15	Numerator	d__Eukaryota	p__Ciliophora	c__Intramacronucleata	o__Conthreep	f__Oligohymenophorea
a813005cfaedd9417a87438bcb657fb3	Numerator	d__Eukaryota	p__Ciliophora	c__Intramacronucleata	o__Conthreep	f__Oligohymenophorea	g__Epicarchesium
ea46a73a01af62c5be3010c60af4b7b7	Numerator	d__Eukaryota	p__Ciliophora	c__Intramacronucleata	o__Conthreep	f__Oligohymenophorea	g__Peritrichia
152daf76e53f1d124e194a28bf15e4d4	Numerator	d__Eukaryota	p__Ciliophora	c__Intramacronucleata	o__Conthreep	f__Oligohymenophorea	g__Telotrochidium	s__uncultured_ciliate
395fd76b46e6fd6d29871641bade7684	Numerator	d__Eukaryota	p__Ciliophora	c__Intramacronucleata	o__Conthreep	f__Oligohymenophorea	g__Telotrochidium	s__uncultured_eukaryote
b3ad064e547ee2bec47565f58b7547c7	Numerator	d__Eukaryota	p__Ciliophora	c__Intramacronucleata	o__Conthreep	f__Oligohymenophorea	g__Telotrochidium	s__uncultured_Peritrichia
9e1e3a25a50d1eb8c04152a9fdd031f7	Numerator	d__Eukaryota	p__Ciliophora	c__Intramacronucleata	o__Conthreep	f__Oligohymenophorea	g__Vorticella	s__Vorticella_sp.
28b31eba2c8ff10dbd10575a9e394daf	Numerator	d__Eukaryota	p__Ciliophora	c__Intramacronucleata	o__Conthreep	f__Oligohymenophorea	g__Vorticella	s__Vorticella_sp.
f6b92b80cec473c953994e3a5b8c5a7f	Numerator	d__Eukaryota	p__Ciliophora	c__Intramacronucleata	o__Conthreep	f__Phyllopharyngea	g__Tokophrya	s__Tokophrya_quadripartita
20307b77465291daaaf37673a8ae0079	Numerator	d__Eukaryota	p__Ciliophora	c__Intramacronucleata	o__Conthreep	f__Phyllopharyngea	g__Tokophrya	s__uncultured_eukaryote
73c79d803148f29191418b8c29ec8e8d	Numerator	d__Eukaryota	p__Ciliophora	c__Intramacronucleata	o__Conthreep	f__Phyllopharyngea	g__Tokophrya	s__uncultured_eukaryote
09b3ed1417201f071f7c10391ad2bd49	Numerator	d__Eukaryota	p__Ciliophora	c__Intramacronucleata	o__Spirotrichea	f__Hypotrichia	g__Hypotrichia	s__metagenome
b74bf8307aa42a72fd4e2d1b9f1f8bfd	Numerator	d__Eukaryota	p__Ciliophora	c__Intramacronucleata	o__Spirotrichea	f__Hypotrichia	g__Hypotrichia	s__metagenome
b4535d1db103aad5a1aa2713ab9e48a6	Numerator	d__Eukaryota	p__Cryptomycota	c__LKM11	o__LKM11	f__LKM11	g__LKM11	s__uncultured_eukaryote
8c553ef088d199b3ba94dde09e7d1f7c	Numerator	d__Eukaryota	p__Cryptomycota	c__LKM11	o__LKM11	f__LKM11	g__LKM11	s__uncultured_eukaryote
42a5bdeae4e211a4f92d08d0903122ca	Numerator	d__Eukaryota	p__Gastrotricha	c__Gastrotricha	o__Chaetonotida	f__Chaetonotida	g__Chaetonotida	s__Chaetonotus_cf.
395092543d74581d05962ddba1ee2ac4	Numerator	d__Eukaryota	p__Gastrotricha	c__Gastrotricha	o__Chaetonotida	f__Chaetonotida	g__Chaetonotida	s__uncultured_eukaryote
f8fb930cd3e9b22b187d0fcbc8eb0adf	Numerator	d__Eukaryota	p__Holozoa	c__Choanoflagellida
509cebe1e7460291581a081925f675eb	Numerator	d__Eukaryota	p__Holozoa	c__Choanoflagellida	o__Craspedida	f__Salpingoecidae	g__Salpingoeca	s__uncultured_eukaryote
52294ef505f916a498f670a93e01cdea	Numerator	d__Eukaryota	p__Holozoa	c__Ichthyosporea	o__Rhinosporideacae	f__Rhinosporideacae	g__Rhinosporideacae	s__uncultured_eukaryote
8b582ad6d6f9725f136c62ed82688293	Numerator	d__Eukaryota	p__Phragmoplastophyta	c__Zygnematophyceae	o__Zygnematophyceae	f__Zygnematophyceae	g__Zygnematophyceae
dbf8531858b6c5962acbf72afd7d7e06	Denominator	d__Eukaryota							spring
52be9749cc89add4fff78a49d064e300	Denominator	d__Eukaryota	p__Bicosoecida	c__Bicosoecida	o__Bicosoecida	f__Bicosoecida	g__Bicosoeca	s__metagenome
555e8bb4c2b197a590b27817b6a0e02d	Denominator	d__Eukaryota	p__Bicosoecida	c__Bicosoecida	o__Bicosoecida	f__Bicosoecida	g__Bicosoeca	s__metagenome
2d539e6c2ef2e78ce871a5b6b1e4d237	Denominator	d__Eukaryota	p__Bicosoecida	c__Bicosoecida	o__Bicosoecida	f__Bicosoecida	g__Bicosoeca	s__metagenome
f0fb2c0981481b24fe58d75dd1c750f6	Denominator	d__Eukaryota	p__Cercozoa	c__Thecofilosea	o__Cryomonadida	f__Rhizaspididae	g__Rhogostoma	s__uncultured_eukaryote
17d0ee6f6a6e01a9751256703efd4ead	Denominator	d__Eukaryota	p__Chlorophyta	c__Ulvophyceae	o__Ulvophyceae	f__Ulvophyceae	g__Ulvophyceae
4761cc0b3f919234ad10bb0469584cd7	Denominator	d__Eukaryota	p__Chlorophyta	c__Ulvophyceae	o__Ulvophyceae	f__Ulvophyceae	g__Ulvophyceae
6e54f3fdd38e71090892926c553615b6	Denominator	d__Eukaryota	p__Chytridiomycota	c__Chytridiomycetes
27e9433c4589e51f8844a3eddc4d3564	Denominator	d__Eukaryota	p__Ciliophora	c__Intramacronucleata	o__Conthreep	f__Oligohymenophorea
7c5b69c08f69e09f7c204b8fe0be83a6	Denominator	d__Eukaryota	p__Ciliophora	c__Intramacronucleata	o__Conthreep	f__Phyllopharyngea
f7d271711453f299860cda8199c44065	Denominator	d__Eukaryota	p__Ciliophora	c__Intramacronucleata	o__Litostomatea	f__Haptoria
8441d9b202c0cf503b74826ee28bdc6b	Denominator	d__Eukaryota	p__Ciliophora	c__Intramacronucleata	o__Spirotrichea	f__Hypotrichia	g__Hypotrichia	s__metagenome
12515d7c3130708bd01aab5db3e880f8	Denominator	d__Eukaryota	p__Diatomea	c__Bacillariophyceae	o__Bacillariophyceae	f__Bacillariophyceae	g__Achnanthidium	s__Achnanthidium_minutissimum
0654a5e5865e58ce6d615c95f551e9df	Denominator	d__Eukaryota	p__Diatomea	c__Bacillariophyceae	o__Bacillariophyceae	f__Bacillariophyceae	g__Bacillariophyceae	s__Cymbellales_sp.
fbbb4226232f216eb44ce5f9532665a6	Denominator	d__Eukaryota	p__Diatomea	c__Bacillariophyceae	o__Bacillariophyceae	f__Bacillariophyceae	g__Navicula
e69a1850c31cb84174cea74bcabc74f3	Denominator	d__Eukaryota	p__Diatomea	c__Bacillariophyceae	o__Bacillariophyceae	f__Bacillariophyceae	g__Navicula
75dba1c0ff67b8673a04ad86eec35d73	Denominator	d__Eukaryota	p__Diatomea	c__Bacillariophyceae	o__Bacillariophyceae	f__Bacillariophyceae	g__Navicula	s__Navicula_cryptotenella
3d0f20550bb7df00cb9545bd095da66b	Denominator	d__Eukaryota	p__Diatomea	c__Bacillariophyceae	o__Bacillariophyceae	f__Bacillariophyceae	g__Navicula	s__Navicula_cryptotenelloides
cac4a5a3ca3c978a1d1e1220949ea9ee	Denominator	d__Eukaryota	p__Diatomea	c__Bacillariophyceae	o__Bacillariophyceae	f__Bacillariophyceae	g__Navicula	s__uncultured_Navicula
326bd2eaf5320c072b1952844dcb1261	Denominator	d__Eukaryota	p__Gastrotricha	c__Gastrotricha	o__Chaetonotida	f__Chaetonotida	g__Chaetonotida	s__uncultured_eukaryote
4c1313cf69cc2720f5f47e41d00b30c7	Denominator	d__Eukaryota	p__Holozoa	c__Choanoflagellida
5ad57b8bf914f77c6f58884daf28364b	Denominator	d__Eukaryota	p__Holozoa	c__Choanoflagellida	o__Codosigidae	f__Codosigidae	g__Freshwater_Choanoflagellates_1	s__uncultured_eukaryote
3e3214ca50d6091e1ceab68f03702ef4	Denominator	d__Eukaryota	p__Holozoa	c__Choanoflagellida	o__Craspedida	f__Salpingoecidae	g__Salpingoeca	s__uncultured_eukaryote
77ecc57e6908255fc0eb4a0d198b030a	Denominator	d__Eukaryota	p__Holozoa	c__Choanoflagellida	o__Craspedida	f__Salpingoecidae	g__Salpingoecidae	s__uncultured_Choanoflagellida
1286f6cc44c503af00e6d87efbc0b50a	Denominator	d__Eukaryota	p__Holozoa	c__Choanoflagellida	o__Craspedida	f__Salpingoecidae	g__Salpingoecidae	s__uncultured_Choanoflagellida
28c143e137edc24cdfc07116b213d5a2	Denominator	d__Eukaryota	p__Holozoa	c__Choanoflagellida	o__Craspedida	f__Salpingoecidae	g__Salpingoecidae	s__uncultured_freshwater
1e4c0616a7c60715b23597dacd93fdfb	Denominator	d__Eukaryota	p__Incertae_Sedis	c__Incertae_Sedis	o__Incertae_Sedis	f__Incertae_Sedis	g__Incertae_Sedis	s__metagenome
2ae3e368ff51c5df4f5f55218d2fa29c	Denominator	d__Eukaryota	p__MAST-3	c__MAST-3J	o__MAST-3J	f__MAST-3J	g__MAST-3J	s__Stephanopyxis_turris

## Sheet: Table S2B
Table S2B: T-Test result of CLR values of eukaryotic features (Table S2A) between spring an summer samples.
Sample ID	Current_Natural_Log_Ratio	SeasonType	Season
Eu565F-Eu981R-PE1	-3.86935	spring-PE	spring
Eu565F-Eu981R-PE2	-2.68324	spring-PE	spring
Eu565F-Eu981R-PP1	-2.62167	spring-PP	spring
Eu565F-Eu981R-PP2	-3.59066	spring-PP	spring
Eu565F-Eu981R-PS1	-2.9901	spring-PS	spring
Eu565F-Eu981R-PS2	-3.67554	spring-PS	spring
Eu565F-Eu981R-PVC1	-3.15998	spring-PVC	spring
Eu565F-Eu981R-PVC2	-4.24966	spring-PVC	spring
Eu565F-Eu981R-Q1	-2.08179	spring-Q	spring
Eu565F-Eu981R-Q2	-1.67944	spring-Q	spring
Eu565F-Eu981R-PE4	1.88716	summer-PE	summer
Eu565F-Eu981R-PE5	2.59447	summer-PE	summer
Eu565F-Eu981R-PP4	4.28809	summer-PP	summer
Eu565F-Eu981R-PP5	3.78005	summer-PP	summer
Eu565F-Eu981R-PS4	4.0726	summer-PS	summer
Eu565F-Eu981R-PS5	1.82739	summer-PS	summer
Eu565F-Eu981R-PVC4	3.85136	summer-PVC	summer
Eu565F-Eu981R-PVC5	3.13183	summer-PVC	summer
Eu565F-Eu981R-Q4	4.47183	summer-Q	summer
Eu565F-Eu981R-Q5	2.85339	summer-Q	summer
T-Test result	8.61538e-09	two-sided	paired
