# Supplementary material for: In situ Prokaryotic and Eukaryotic Communities on Microplastic Particles in a Small Headwater Stream in Germany
Source: Front Microbiol. 2021 Nov 29;12:660024. doi: 10.3389/fmicb.2021.660024 (PMC8667586; doi:10.3389/fmicb.2021.660024)
Supplement: Supplementary file 1 [file Data_Sheet_1.ZIP › Table S3.xlsx]

## Sheet: Table S3A
Table S3A: List of most contributing prokaryotic features to sample clustering in RPCA plots along axes 2 (particle-type axis). List of features were extracted from RPCA ordinations using the QURRO plugin by filtering top and bottom features (3% from full dataset, 2% from each of the pairwise datasets). Taxonomic annotation was added from classification results using the SILVA v. 138 reference da…								Please note: 'Denominator' indicates the polymer particle side of axis 2, 'Numerator' indicates the reference particle side of axis 2;
Feature ID	domain	phylum	class	order	family	genus	species	Bact-all	Bact-Q-PE	Bact-Q-PP	Bact-Q-PS	Bact-Q-PVC
fac4aa8b4c72134a3fac4f3e4f3345df	d__Bacteria	p__Acidobacteriota	c__Acidobacteriae	o__Bryobacterales	f__Bryobacteraceae	g__Bryobacter		Denominator	PE	PP
6e38da1248ccd1b01db56c8323957240	d__Bacteria	p__Acidobacteriota	c__Acidobacteriae					Denominator
c8c6478dc814f993d39a220eb7bed6f2	d__Bacteria	p__Acidobacteriota	c__Blastocatellia	o__11-24	f__11-24	g__11-24	s__uncultured_bacterium	Denominator
ed6f76d06be1aa9c112773892eb18457	d__Bacteria	p__Actinobacteriota	c__Acidimicrobiia	o__Microtrichales	f__Ilumatobacteraceae	g__uncultured		Denominator	PE
e70ea086af7238e1d7addef62a9e2fde	d__Bacteria	p__Actinobacteriota	c__Acidimicrobiia	o__Microtrichales	f__Microtrichaceae	g__Candidatus_Microthrix		Numerator
38d8bff03063351b278373cfa16bf637	d__Bacteria	p__Actinobacteriota	c__Acidimicrobiia	o__Microtrichales	f__Microtrichaceae	g__uncultured	s__uncultured_bacterium				Q
ad1fa67896ae07841f5660bc0d00bffe	d__Bacteria	p__Actinobacteriota	c__Acidimicrobiia	o__Microtrichales	f__uncultured	g__uncultured	s__metagenome	Numerator	Q
2611f15f66a69e474aff6073de41dbe9	d__Bacteria	p__Actinobacteriota	c__Actinobacteria	o__Frankiales	f__Sporichthyaceae	g__hgcI_clade				Q
fd327273995619fb5d70b358dffee040	d__Bacteria	p__Actinobacteriota	c__Actinobacteria	o__Frankiales	f__Sporichthyaceae	g__hgcI_clade				Q		Q
b02a8d33d018119dedb2db15db887bfd	d__Bacteria	p__Actinobacteriota	c__Actinobacteria	o__Propionibacteriales	f__Propionibacteriaceae	g__Cutibacterium		Denominator	PE	PP	PS
174f9601c10dd4f1c8fcb3a8cd5bc22f	d__Bacteria	p__Actinobacteriota	c__Actinobacteria	o__Propionibacteriales	f__Propionibacteriaceae	g__uncultured	s__uncultured_Actinomycetales	Numerator	Q
af71de919284a5bdbcf2667ff9c949d3	d__Bacteria	p__Actinobacteriota	c__Thermoleophilia	o__Solirubrobacterales	f__67-14	g__67-14	s__uncultured_soil					PVC
fe18edfcac5f43ae5e8ba7d898e5055e	d__Bacteria	p__Armatimonadota	c__Fimbriimonadia	o__Fimbriimonadales	f__Fimbriimonadaceae	g__Fimbriimonadaceae					Q
a9aea5208a23e799738940c93e779c14	d__Bacteria	p__Bacteroidota	c__Bacteroidia	o__Chitinophagales	f__Chitinophagaceae	g__Ferruginibacter	s__metagenome		Q
c0764d7135b2efe78f2ec53ad3a990b4	d__Bacteria	p__Bacteroidota	c__Bacteroidia	o__Chitinophagales	f__Chitinophagaceae	g__Ferruginibacter	s__metagenome		Q
f6ac88de674d83c6a53123983ec4a24f	d__Bacteria	p__Bacteroidota	c__Bacteroidia	o__Chitinophagales	f__Chitinophagaceae	g__Lacibacter	s__uncultured_bacterium	Numerator	Q
885d852d59ba7e8751f595a4c68677ca	d__Bacteria	p__Bacteroidota	c__Bacteroidia	o__Chitinophagales	f__Chitinophagaceae	g__Terrimonas		Numerator	Q
aef720ece24f8da3dacb4476961814b1	d__Bacteria	p__Bacteroidota	c__Bacteroidia	o__Chitinophagales	f__Saprospiraceae	g__Phaeodactylibacter	s__metagenome			Q	Q
8736c6c95a98144a4b7aa7c70fc95cd0	d__Bacteria	p__Bacteroidota	c__Bacteroidia	o__Chitinophagales	f__Saprospiraceae	g__Portibacter	s__uncultured_bacterium	Denominator
4531ea0d8ef24e78b8ac65f40b4b28b6	d__Bacteria	p__Bacteroidota	c__Bacteroidia	o__Chitinophagales	f__Saprospiraceae	g__uncultured	s__uncultured_bacterium	Denominator
f160c5cd69c250bd20357c5c0dd7ba79	d__Bacteria	p__Bacteroidota	c__Bacteroidia	o__Chitinophagales	f__Saprospiraceae	g__uncultured	s__uncultured_bacterium	Numerator
8a0a783f94ade1c9917e9dbc7e914370	d__Bacteria	p__Bacteroidota	c__Bacteroidia	o__Chitinophagales	f__Saprospiraceae	g__uncultured	s__uncultured_bacterium	Denominator	PE
51dfec1caf2713cc5c11f20ee9e6e26b	d__Bacteria	p__Bacteroidota	c__Bacteroidia	o__Chitinophagales	f__Saprospiraceae	g__uncultured	s__uncultured_bacterium			Q
9b28901d516ad4041c9593bed7cee8bc	d__Bacteria	p__Bacteroidota	c__Bacteroidia	o__Chitinophagales	f__Saprospiraceae	g__uncultured	s__uncultured_bacterium				Q
6fd1f5b988985e0e73faf414dff13fb5	d__Bacteria	p__Bacteroidota	c__Bacteroidia	o__Chitinophagales	f__Saprospiraceae	g__uncultured	s__uncultured_Saprospiraceae		Q		Q
45170be4b5b17015191fc79a74f8fba7	d__Bacteria	p__Bacteroidota	c__Bacteroidia	o__Chitinophagales	f__Saprospiraceae	g__uncultured	s__uncultured_Saprospiraceae		Q		Q	Q
693925a57276f8a3cac1a9c3e15087fc	d__Bacteria	p__Bacteroidota	c__Bacteroidia	o__Chitinophagales	f__Saprospiraceae	g__uncultured		Denominator
ac2224252fcac758efda1546d3b98f3c	d__Bacteria	p__Bacteroidota	c__Bacteroidia	o__Chitinophagales	f__Saprospiraceae	g__uncultured		Denominator	PE
85eae3d0162c6af763e073589499a6ef	d__Bacteria	p__Bacteroidota	c__Bacteroidia	o__Chitinophagales	f__Saprospiraceae	g__uncultured				Q
4c8acb3d262784fc8351539be58b7f5c	d__Bacteria	p__Bacteroidota	c__Bacteroidia	o__Chitinophagales	f__uncultured	g__uncultured	s__metagenome					Q
93e12af416a0abc1e3ff03041ee1ae17	d__Bacteria	p__Bacteroidota	c__Bacteroidia	o__Chitinophagales	f__uncultured	g__uncultured	s__metagenome					Q
65a854b73ad2f8109ebc167482acd095	d__Bacteria	p__Bacteroidota	c__Bacteroidia	o__Chitinophagales	f__uncultured	g__uncultured	s__uncultured_Cytophagales	Numerator	Q	Q	Q	Q
a3a7e0065298785dc78789c69438a91e	d__Bacteria	p__Bacteroidota	c__Bacteroidia	o__Cytophagales	f__Amoebophilaceae	g__Candidatus_Amoebophilus	s__microbial_mat	Numerator
d3a2fb3b65e96a6017a70182466040d8	d__Bacteria	p__Bacteroidota	c__Bacteroidia	o__Cytophagales	f__Cyclobacteriaceae	g__Algoriphagus	s__uncultured_Hongiella	Numerator
3e533cf57f26a926ba61fd227c267187	d__Bacteria	p__Bacteroidota	c__Bacteroidia	o__Cytophagales	f__Microscillaceae	g__Chryseolinea				PP
52ccc49df037e7d013990f836fdbaa7d	d__Bacteria	p__Bacteroidota	c__Bacteroidia	o__Cytophagales	f__Microscillaceae	g__OLB12	s__uncultured_bacterium					Q
9e8a3cdd5a1cec2fa45422b291b1d1a5	d__Bacteria	p__Bacteroidota	c__Bacteroidia	o__Cytophagales	f__Spirosomaceae	g__Emticicia	s__Emticicia_sediminis	Denominator	PE	PP		PVC
434754c24964e0f7141508d533167024	d__Bacteria	p__Bacteroidota	c__Bacteroidia	o__Cytophagales	f__Spirosomaceae	g__Emticicia		Numerator
9e321e51f6505c6746a761f6dc55e7f7	d__Bacteria	p__Bacteroidota	c__Bacteroidia	o__Cytophagales	f__Spirosomaceae	g__Fluviimonas						PVC
716adf6b66a84382169941774029802a	d__Bacteria	p__Bacteroidota	c__Bacteroidia	o__Cytophagales	f__Spirosomaceae	g__Lacihabitans	s__uncultured_bacterium	Denominator
70e1c02151c287ca1efd03cb9245ae38	d__Bacteria	p__Bacteroidota	c__Bacteroidia	o__Cytophagales	f__Spirosomaceae	g__Lacihabitans	s__uncultured_bacterium	Denominator	PE
3b5fc55adc92ae91f5f197bcdb18e914	d__Bacteria	p__Bacteroidota	c__Bacteroidia	o__Cytophagales	f__Spirosomaceae	g__Spirosomaceae	s__uncultured_bacterium				PS
ff0fc4a9110a7c1778e8a84201fc182b	d__Bacteria	p__Bacteroidota	c__Bacteroidia	o__Flavobacteriales	f__Crocinitomicaceae	g__Fluviicola		Numerator
99cb764236d07c4e197785770b489c78	d__Bacteria	p__Bacteroidota	c__Bacteroidia	o__Flavobacteriales	f__Crocinitomicaceae	g__Fluviicola					Q
6bdb4e6c5c01ce289c1b5a4521278621	d__Bacteria	p__Bacteroidota	c__Bacteroidia	o__Flavobacteriales	f__Crocinitomicaceae	g__Fluviicola		Numerator	Q		Q
6823caed858c6685e7b50fb6716d2f3d	d__Bacteria	p__Bacteroidota	c__Bacteroidia	o__Flavobacteriales	f__Flavobacteriaceae	g__Actibacter	s__uncultured_bacterium	Numerator	Q
0463d68268adb328d5472793ebfe6698	d__Bacteria	p__Bacteroidota	c__Bacteroidia	o__Flavobacteriales	f__Flavobacteriaceae	g__Flavobacterium	s__Flavobacterium_anseonense	Denominator		PP
6f42ba5987b1acbd7ba633c8f1a935c3	d__Bacteria	p__Bacteroidota	c__Bacteroidia	o__Flavobacteriales	f__Flavobacteriaceae	g__Flavobacterium	s__Flavobacterium_aquatile	Numerator	Q
b5a49c4f575cf51c45edf03ac0992eb2	d__Bacteria	p__Bacteroidota	c__Bacteroidia	o__Flavobacteriales	f__Flavobacteriaceae	g__Flavobacterium	s__Flavobacterium_aquidurense			Q		Q
da5924ba1ff2c30dd489e95369c2fab1	d__Bacteria	p__Bacteroidota	c__Bacteroidia	o__Flavobacteriales	f__Flavobacteriaceae	g__Flavobacterium	s__uncultured_soil	Numerator	Q
0ae8381361e655f8d46391bda3621cfb	d__Bacteria	p__Bacteroidota	c__Bacteroidia	o__Flavobacteriales	f__Flavobacteriaceae	g__Flavobacterium		Denominator
9c811df278c132f488c8bb23a5a7274b	d__Bacteria	p__Bacteroidota	c__Bacteroidia	o__Flavobacteriales	f__Flavobacteriaceae	g__Flavobacterium		Numerator
3c6a3987d90477419c3257a8618682f2	d__Bacteria	p__Bacteroidota	c__Bacteroidia	o__Flavobacteriales	f__Flavobacteriaceae	g__Flavobacterium		Denominator	PE	PP
e96676bc5ea912d8d071d1313eddb31a	d__Bacteria	p__Bacteroidota	c__Bacteroidia	o__Flavobacteriales	f__Flavobacteriaceae	g__Flavobacterium		Denominator	PE			PVC
8e0c313a39bdf1e9d53754b9dc2256d1	d__Bacteria	p__Bacteroidota	c__Bacteroidia	o__Flavobacteriales	f__Flavobacteriaceae	g__Flavobacterium				Q		Q
44c42406e84b37241a527cb8778afa04	d__Bacteria	p__Bacteroidota	c__Bacteroidia	o__Flavobacteriales	f__Flavobacteriaceae	g__Flavobacterium				Q		Q
a7e76be066cd3e257beffa74b91fc66c	d__Bacteria	p__Bacteroidota	c__Bacteroidia	o__Flavobacteriales	f__NS9_marine_group	g__NS9_marine_group	s__uncultured_bacterium	Numerator	Q	Q
675ec8d0bd2e0decbd85403279efc20e	d__Bacteria	p__Bacteroidota	c__Bacteroidia	o__Sphingobacteriales	f__AKYH767	g__AKYH767	s__metagenome	Numerator
083b3ad1c129258587bcf1c4e124bbab	d__Bacteria	p__Bacteroidota	c__Bacteroidia	o__Sphingobacteriales	f__NS11-12_marine_group	g__NS11-12_marine_group	s__metagenome		Q
4bbabb1b6a83256ebca962bf8edffb56	d__Bacteria	p__Bacteroidota	c__Bacteroidia	o__Sphingobacteriales	f__NS11-12_marine_group	g__NS11-12_marine_group	s__uncultured_bacterium	Numerator	Q
4b93c0314dbbf89f57f2a345046bf662	d__Bacteria	p__Bacteroidota	c__Kapabacteria	o__Kapabacteriales	f__Kapabacteriales	g__Kapabacteriales	s__metagenome					Q
ac745193907f5fcd3da6a0fd28977cc2	d__Bacteria	p__Bdellovibrionota	c__Bdellovibrionia	o__Bacteriovoracales	f__Bacteriovoracaceae	g__Bacteriovorax	s__uncultured_bacterium				Q
50b57147940ddd386083d212423fb2bc	d__Bacteria	p__Bdellovibrionota	c__Bdellovibrionia	o__Bdellovibrionales	f__Bdellovibrionaceae	g__Bdellovibrio	s__uncultured_bacterium	Numerator		Q
422cf6294f543604fb40800cf5625d19	d__Bacteria	p__Bdellovibrionota	c__Bdellovibrionia	o__Bdellovibrionales	f__Bdellovibrionaceae	g__OM27_clade						Q
794fd89af89c83ff997dc3f4cc59cbda	d__Bacteria	p__Bdellovibrionota	c__Oligoflexia	o__0319-6G20	f__0319-6G20	g__0319-6G20	s__uncultured_delta			PP
8051d41e336343850a5e3293d9c27e2d	d__Bacteria	p__Bdellovibrionota	c__Oligoflexia	o__0319-6G20	f__0319-6G20	g__0319-6G20		Numerator
2071c02fb62dee04a3e5edf8e83e0057	d__Bacteria	p__Bdellovibrionota	c__Oligoflexia	o__0319-6G20	f__0319-6G20	g__0319-6G20		Numerator	Q
96297f82adf70941d77f0123a36786e0	d__Bacteria	p__Bdellovibrionota	c__Oligoflexia	o__0319-6G20	f__0319-6G20	g__0319-6G20					Q
b0936cef24581733a828ea3ad06b60d8	d__Bacteria	p__Bdellovibrionota	c__Oligoflexia	o__Oligoflexales	f__uncultured	g__uncultured	s__uncultured_bacterium	Numerator
6ecb8fe8f1ea88c247903288600f4a2e	d__Bacteria	p__Bdellovibrionota	c__Oligoflexia	o__Oligoflexales	f__uncultured	g__uncultured	s__uncultured_bacterium			Q
3328d13076b9b4911f4a6fd9352deea3	d__Bacteria	p__Bdellovibrionota	c__Oligoflexia	o__Silvanigrellales	f__Silvanigrellaceae	g__Silvanigrella	s__uncultured_bacterium	Numerator
12f424753516c34ec248982406945990	d__Bacteria	p__Campilobacterota	c__Campylobacteria	o__Campylobacterales	f__Arcobacteraceae	g__Pseudarcobacter				Q
2d5293bbefd66f7efbb92e75176dff34	d__Bacteria	p__Chloroflexi	c__Anaerolineae	o__Caldilineales	f__Caldilineaceae	g__uncultured	s__uncultured_bacterium	Numerator
db58ec29c2404de0e3f63f2b704eef81	d__Bacteria	p__Cyanobacteria	c__Cyanobacteriia	o__Chloroplast	f__Chloroplast	g__Chloroplast	s__Tupiella_akineta	Denominator	PE
29dadb52f68a98e1bfd48bb25422034b	d__Bacteria	p__Cyanobacteria	c__Cyanobacteriia	o__Chloroplast	f__Chloroplast	g__Chloroplast	s__Vaucheria_litorea				PS
8bd9b1fdbe477caafef874a8a461b4f2	d__Bacteria	p__Cyanobacteria	c__Cyanobacteriia	o__Chloroplast	f__Chloroplast	g__Chloroplast				Q		Q
2f3de2bca7077a59f018a27115e59e27	d__Bacteria	p__Cyanobacteria	c__Vampirivibrionia	o__Caenarcaniphilales	f__Caenarcaniphilales	g__Caenarcaniphilales	s__uncultured_bacterium				PS	PVC
79858ea49d65d24f241ac8c8e688cf59	d__Bacteria	p__Gemmatimonadota	c__Gemmatimonadetes	o__Gemmatimonadales	f__Gemmatimonadaceae	g__Gemmatimonas	s__uncultured_bacterium	Denominator	PE
b71e8bffde99d3ac46af9d08d600c040	d__Bacteria	p__Latescibacterota	c__Latescibacterota	o__Latescibacterota	f__Latescibacterota	g__Latescibacterota		Numerator
82877eb126e8999d0ca20cfd6f33fa26	d__Bacteria	p__Myxococcota	c__Polyangia	o__Polyangiales	f__Phaselicystidaceae	g__Phaselicystis					Q
f782c3c4b100c5ec8ab17e701b77ae2e	d__Bacteria	p__Patescibacteria	c__Gracilibacteria	o__Absconditabacteriales_(SR1)	f__Absconditabacteriales_(SR1)	g__Absconditabacteriales_(SR1)	s__metagenome		Q			Q
875c765f5dd4352d5e6c6701fbe648da	d__Bacteria	p__Patescibacteria	c__Gracilibacteria	o__Gracilibacteria	f__Gracilibacteria	g__Gracilibacteria	s__uncultured_bacterium	Numerator
a259cfb82a47be33932e351ed6c5c01d	d__Bacteria	p__Patescibacteria	c__Parcubacteria	o__Candidatus_Campbellbacteria	f__Candidatus_Campbellbacteria	g__Candidatus_Campbellbacteria	s__uncultured_bacterium				PS
4af493b0888cdaacdf94572b4ae1b9e9	d__Bacteria	p__Patescibacteria	c__Parcubacteria	o__Candidatus_Kaiserbacteria	f__Candidatus_Kaiserbacteria	g__Candidatus_Kaiserbacteria	s__groundwater_metagenome					Q
7f8a8021c59c08c1f51ff6788aa12e60	d__Bacteria	p__Patescibacteria	c__Parcubacteria	o__Candidatus_Kaiserbacteria	f__Candidatus_Kaiserbacteria	g__Candidatus_Kaiserbacteria	s__uncultured_organism	Denominator
ad8071ff55a206d7374f64ddf2f3494d	d__Bacteria	p__Patescibacteria	c__Parcubacteria	o__Candidatus_Kaiserbacteria	f__Candidatus_Kaiserbacteria	g__Candidatus_Kaiserbacteria		Denominator
d5e3f505cbff7dcb9f81818749d24e10	d__Bacteria	p__Patescibacteria	c__Parcubacteria	o__Candidatus_Kaiserbacteria	f__Candidatus_Kaiserbacteria	g__Candidatus_Kaiserbacteria		Numerator
3e0e01844a4f80e568f8b576cdfcbfe6	d__Bacteria	p__Patescibacteria	c__Parcubacteria	o__Candidatus_Kaiserbacteria	f__Candidatus_Kaiserbacteria	g__Candidatus_Kaiserbacteria		Denominator	PE
baa5cdfdaca3482eb1e2a12323d5f222	d__Bacteria	p__Patescibacteria	c__Parcubacteria	o__Candidatus_Kaiserbacteria	f__Candidatus_Kaiserbacteria	g__Candidatus_Kaiserbacteria		Numerator	Q
c9cc066befc49b816e411317ec31bfdf	d__Bacteria	p__Patescibacteria	c__Parcubacteria	o__Candidatus_Kaiserbacteria	f__Candidatus_Kaiserbacteria	g__Candidatus_Kaiserbacteria				Q
9d66a7364a4102e29385acc9492e2243	d__Bacteria	p__Patescibacteria	c__Parcubacteria	o__Candidatus_Moranbacteria	f__Candidatus_Moranbacteria	g__Candidatus_Moranbacteria	s__uncultured_soil	Numerator
19f71d2e3ceb61a096aef2988e134f37	d__Bacteria	p__Patescibacteria	c__Parcubacteria	o__Candidatus_Nomurabacteria	f__Candidatus_Nomurabacteria	g__Candidatus_Nomurabacteria	s__uncultured_bacterium		PE
c2456460a6d8da1c49cc31abad675dd5	d__Bacteria	p__Patescibacteria	c__Parcubacteria	o__Candidatus_Nomurabacteria	f__Candidatus_Nomurabacteria	g__Candidatus_Nomurabacteria	s__uncultured_bacterium				PS
273c6a883fb2977d248590e743c34705	d__Bacteria	p__Patescibacteria	c__Parcubacteria					Numerator
473ca038994e550963cfbfe996142e55	d__Bacteria	p__Patescibacteria	c__Saccharimonadia	o__Saccharimonadales	f__Saccharimonadales	g__Saccharimonadales	s__uncultured_bacterium	Denominator
b57d1ce33354119f421057209e47329a	d__Bacteria	p__Patescibacteria	c__Saccharimonadia	o__Saccharimonadales	f__Saccharimonadales	g__Saccharimonadales		Numerator
8578a5fdb24d785e69787f666a286bb9	d__Bacteria	p__Planctomycetota	c__028H05-P-BN-P5	o__028H05-P-BN-P5	f__028H05-P-BN-P5	g__028H05-P-BN-P5	s__uncultured_bacterium					Q
424d182c8ff1026d2ab0de07ddfd0ee0	d__Bacteria	p__Planctomycetota	c__OM190	o__OM190	f__OM190	g__OM190	s__uncultured_bacterium			PP
a4584f24557303f489193f8a981cbfaf	d__Bacteria	p__Planctomycetota	c__OM190	o__OM190	f__OM190	g__OM190	s__uncultured_bacterium				Q
6315dccb63302d03f3426b0fde7b1029	d__Bacteria	p__Planctomycetota	c__OM190	o__OM190	f__OM190	g__OM190	s__uncultured_bacterium			Q
f2a35d2ee621d996882010af47ff9849	d__Bacteria	p__Planctomycetota	c__OM190	o__OM190	f__OM190	g__OM190	s__uncultured_bacterium				Q	Q
0725958cde0f19d30fc83f5a707e1c15	d__Bacteria	p__Planctomycetota	c__Phycisphaerae	o__Phycisphaerales	f__Phycisphaeraceae	g__SM1A02	s__metagenome				PS
4aa521bd842cafce9f9fd981ac3a34bb	d__Bacteria	p__Planctomycetota	c__Planctomycetes	o__Gemmatales	f__Gemmataceae	g__Zavarzinella	s__uncultured_bacterium	Numerator
8b25faf722137768fd44f230daf9aec5	d__Bacteria	p__Planctomycetota	c__Planctomycetes	o__Pirellulales	f__Pirellulaceae	g__Pirellula	s__metagenome	Denominator	PE	PP		PVC
7b110995ba42ff5360e4449295150364	d__Bacteria	p__Planctomycetota	c__Planctomycetes	o__Pirellulales	f__Pirellulaceae	g__Pirellula	s__uncultured_bacterium		PE			PVC
46f909143dcd72273012d4e16e8e9b96	d__Bacteria	p__Planctomycetota	c__Planctomycetes	o__Pirellulales	f__Pirellulaceae	g__Pirellula	s__uncultured_planctomycete	Denominator
b983821d56f005a79a31e18b583f8859	d__Bacteria	p__Planctomycetota	c__Planctomycetes	o__Pirellulales	f__Pirellulaceae	g__Pirellula	s__uncultured_planctomycete	Denominator
cc3bbc2fa5dcf3ca93a25f5da49d7d1d	d__Bacteria	p__Planctomycetota	c__Planctomycetes	o__Pirellulales	f__Pirellulaceae	g__Pirellula		Denominator
d302ab084743d4e2b204aef837812783	d__Bacteria	p__Planctomycetota	c__Planctomycetes	o__Pirellulales	f__Pirellulaceae	g__Pirellula		Denominator
0c9c2ea4b4721857564b837dda2a5530	d__Bacteria	p__Planctomycetota	c__Planctomycetes	o__Pirellulales	f__Pirellulaceae	g__Pirellula		Denominator	PE
20c0838cbf0998893454b8f9d9593933	d__Bacteria	p__Planctomycetota	c__Planctomycetes	o__Pirellulales	f__Pirellulaceae	g__Pirellula		Denominator	PE	PP	PS	PVC
cf7bdce63a32af1c9c07d4b913379f61	d__Bacteria	p__Planctomycetota	c__Planctomycetes	o__Pirellulales	f__Pirellulaceae	g__Rhodopirellula					PS
73216b22a6685164dc193d3a67e7ea78	d__Bacteria	p__Planctomycetota	c__Planctomycetes	o__Pirellulales	f__Pirellulaceae	g__Rhodopirellula					Q
fd486d0309ed1d6734f7eba1243e88f8	d__Bacteria	p__Planctomycetota	c__Planctomycetes	o__Planctomycetales	f__Rubinisphaeraceae	g__SH-PL14	s__uncultured_bacterium	Denominator
6f545fbcb122ef26d794750b06c0d6a4	d__Bacteria	p__Planctomycetota	c__Planctomycetes	o__Planctomycetales	f__Rubinisphaeraceae	g__SH-PL14	s__uncultured_planctomycete			Q
cf11c6ac2d3577c688c522654dfb20b8	d__Bacteria	p__Planctomycetota	c__Planctomycetes	o__Planctomycetales	f__Rubinisphaeraceae	g__uncultured	s__uncultured_bacterium	Numerator	Q	Q	Q
1b0b5dd89757752c436ae062b0446677	d__Bacteria	p__Planctomycetota	c__Planctomycetes	o__Planctomycetales	f__Rubinisphaeraceae	g__uncultured	s__uncultured_organism	Denominator	PE
5055db6413e5454b6a572b66b83ea809	d__Bacteria	p__Planctomycetota	c__Planctomycetes	o__Planctomycetales	f__uncultured	g__uncultured		Numerator
c6914c064f858b1d71379089dba4db11	d__Bacteria	p__Planctomycetota	c__Planctomycetes	o__uncultured	f__uncultured	g__uncultured	s__uncultured_bacterium	Numerator
91817edabd5d2aeddb1fa1507a0bcf3b	d__Bacteria	p__Proteobacteria	c__Alphaproteobacteria	o__Caulobacterales	f__Caulobacteraceae	g__Brevundimonas	s__Brevundimonas_alba	Numerator	Q
fc32c60eae10cd76d74d631d48501f44	d__Bacteria	p__Proteobacteria	c__Alphaproteobacteria	o__Paracaedibacterales	f__Paracaedibacteraceae	g__Candidatus_Paracaedibacter	s__metagenome	Numerator	Q
591415d53335982f964b582e6613aebe	d__Bacteria	p__Proteobacteria	c__Alphaproteobacteria	o__Reyranellales	f__Reyranellaceae	g__uncultured	s__metagenome			PP
4e0cfe977ebac000c13729bf2185d4c9	d__Bacteria	p__Proteobacteria	c__Alphaproteobacteria	o__Rhizobiales	f__Beijerinckiaceae	g__alphaI_cluster		Numerator
99e79c07e30240aad8471599b2465280	d__Bacteria	p__Proteobacteria	c__Alphaproteobacteria	o__Rhizobiales	f__Rhizobiaceae	g__uncultured	s__metagenome			Q
6368c344179234bb467d1e7ecb0e4640	d__Bacteria	p__Proteobacteria	c__Alphaproteobacteria	o__Rhizobiales	f__Rhizobiales_Incertae_Sedis	g__Phreatobacter	s__uncultured_Alphaproteobacteria	Denominator
4663cdb812d3cd221248b85058790bb3	d__Bacteria	p__Proteobacteria	c__Alphaproteobacteria	o__Rhizobiales	f__Rhizobiales_Incertae_Sedis	g__uncultured	s__uncultured_bacterium	Denominator
0dd662c8447f4b590c417b9470f287ae	d__Bacteria	p__Proteobacteria	c__Alphaproteobacteria	o__Rhizobiales	f__Rhizobiales_Incertae_Sedis	g__uncultured		Denominator
7420b5e55d1e521af051c227fa0a5347	d__Bacteria	p__Proteobacteria	c__Alphaproteobacteria	o__Rhodobacterales	f__Rhodobacteraceae	g__Pseudorhodobacter		Denominator
732171de6e5ef0ed0a5b6b3fbd090bfd	d__Bacteria	p__Proteobacteria	c__Alphaproteobacteria	o__Rhodobacterales	f__Rhodobacteraceae	g__Pseudorhodobacter		Denominator
a9a9fceabb2ded4edce03aafc300b332	d__Bacteria	p__Proteobacteria	c__Alphaproteobacteria	o__Rhodobacterales	f__Rhodobacteraceae	g__Pseudorhodobacter		Denominator	PE	PP
249f25afe5005248b07590154c2e4b2e	d__Bacteria	p__Proteobacteria	c__Alphaproteobacteria	o__Rhodobacterales	f__Rhodobacteraceae	g__Pseudorhodobacter					PS
ff1267450488b496a655743e58a5aec5	d__Bacteria	p__Proteobacteria	c__Alphaproteobacteria	o__Rhodobacterales	f__Rhodobacteraceae	g__Rhodobacter		Numerator	Q	Q	PS
b840f08361709f1ff5a60cfc77ad946f	d__Bacteria	p__Proteobacteria	c__Alphaproteobacteria	o__Rhodospirillales	f__uncultured	g__uncultured	s__metagenome	Numerator
19a0e358ac84127643d90f6dd2de9270	d__Bacteria	p__Proteobacteria	c__Alphaproteobacteria	o__Sphingomonadales	f__Sphingomonadaceae	g__Altererythrobacter		Denominator
602335da8c04e27a1bb8aadf51c9bdac	d__Bacteria	p__Proteobacteria	c__Alphaproteobacteria	o__Sphingomonadales	f__Sphingomonadaceae	g__Novosphingobium		Denominator
bb0c08c293f9ab936d2704e5a85e9f59	d__Bacteria	p__Proteobacteria	c__Alphaproteobacteria	o__Sphingomonadales	f__Sphingomonadaceae	g__Novosphingobium		Denominator
46bfbf84d5d198dbd5b560ea851dc394	d__Bacteria	p__Proteobacteria	c__Alphaproteobacteria	o__Sphingomonadales	f__Sphingomonadaceae	g__Novosphingobium					Q
5d541a981d0ecbbf8085760ec3cf7892	d__Bacteria	p__Proteobacteria	c__Alphaproteobacteria	o__Sphingomonadales	f__Sphingomonadaceae	g__Parablastomonas	s__uncultured_bacterium					PVC
06cb2a78bca704f0f37e55e804afee60	d__Bacteria	p__Proteobacteria	c__Alphaproteobacteria	o__Sphingomonadales	f__Sphingomonadaceae	g__Sphingomonas						Q
6a9e3f8d175e60ff24c524cf5fef975e	d__Bacteria	p__Proteobacteria	c__Alphaproteobacteria	o__Sphingomonadales	f__Sphingomonadaceae	g__Sphingorhabdus						PVC
0264cc07c3064f6b6d7f125181ec9bf1	d__Bacteria	p__Proteobacteria	c__Alphaproteobacteria	o__Sphingomonadales	f__Sphingomonadaceae	g__uncultured	s__alpha_proteobacterium	Denominator
b2f9859ce07724a81e314d667e75fdf1	d__Bacteria	p__Proteobacteria	c__Alphaproteobacteria	o__Sphingomonadales	f__Sphingomonadaceae	g__uncultured		Denominator
5c1e6760b3840c92423c3c42158bbb12	d__Bacteria	p__Proteobacteria	c__Alphaproteobacteria	o__Sphingomonadales	f__Sphingomonadaceae	g__uncultured		Numerator	Q
5b5901af490ecdf1bd4425249d38454c	d__Bacteria	p__Proteobacteria	c__Alphaproteobacteria	o__Sphingomonadales	f__Sphingomonadaceae			Numerator
8e262c898db6d9c97bfee0e6337602dd	d__Bacteria	p__Proteobacteria	c__Alphaproteobacteria	o__Sphingomonadales	f__Sphingomonadaceae			Denominator	PE
2643860bab266b08cd26e578035109c6	d__Bacteria	p__Proteobacteria	c__Alphaproteobacteria	o__Sphingomonadales	f__Sphingomonadaceae			Denominator	PE	PP		PVC
9b9c42731ebcbce6b161898cfcb2446d	d__Bacteria	p__Proteobacteria	c__Alphaproteobacteria	o__Sphingomonadales	f__Sphingomonadaceae						Q
f884eb055855e4552bbd5a3e4d9c707b	d__Bacteria	p__Proteobacteria	c__Alphaproteobacteria							PP		PVC
18672316b0896b9ac7cf1f139906db42	d__Bacteria	p__Proteobacteria	c__Gammaproteobacteria	o__Burkholderiales	f__Comamonadaceae	g__Aquabacterium	s__uncultured_beta					Q
54c00797dc74ad25ab0ed66c7457da27	d__Bacteria	p__Proteobacteria	c__Gammaproteobacteria	o__Burkholderiales	f__Comamonadaceae	g__Hydrogenophaga		Denominator	PE	PP	PS	PVC
3e0585d1ea80bcbbb6e22d459c2a1be3	d__Bacteria	p__Proteobacteria	c__Gammaproteobacteria	o__Burkholderiales	f__Comamonadaceae	g__Hydrogenophaga				PP		PVC
f68b395bb221b98484615f0aa03b20ac	d__Bacteria	p__Proteobacteria	c__Gammaproteobacteria	o__Burkholderiales	f__Comamonadaceae	g__Rhizobacter			PE	PP	PS	PVC
ad0884a09e2607dff6917c45c0a6a843	d__Bacteria	p__Proteobacteria	c__Gammaproteobacteria	o__Burkholderiales	f__Comamonadaceae	g__Rhizobacter					PS
1cd6440d4fac692e7ec346c4be628c25	d__Bacteria	p__Proteobacteria	c__Gammaproteobacteria	o__Burkholderiales	f__Comamonadaceae	g__Rhodoferax						PVC
116ec499e40a8647723e2584412d788f	d__Bacteria	p__Proteobacteria	c__Gammaproteobacteria	o__Burkholderiales	f__Comamonadaceae	g__Rhodoferax						PVC
7aec3960b2733b3661b0a109ba6dca75	d__Bacteria	p__Proteobacteria	c__Gammaproteobacteria	o__Burkholderiales	f__Comamonadaceae	g__Rhodoferax						PVC
f6f8f68725d0604416bd1532ba0a553f	d__Bacteria	p__Proteobacteria	c__Gammaproteobacteria	o__Burkholderiales	f__Comamonadaceae	g__Rubrivivax	s__uncultured_bacterium	Numerator	Q	Q	Q	Q
61916eb2cd6e88fb826099faeac1cf2f	d__Bacteria	p__Proteobacteria	c__Gammaproteobacteria	o__Burkholderiales	f__Comamonadaceae	g__Sphaerotilus	s__uncultured_beta				PS
7c59d1b4a1e4f79802c87fa396df35c9	d__Bacteria	p__Proteobacteria	c__Gammaproteobacteria	o__Burkholderiales	f__Comamonadaceae	g__Sphaerotilus					PS
0bef29384e30d4bb449635c851028b95	d__Bacteria	p__Proteobacteria	c__Gammaproteobacteria	o__Burkholderiales	f__Comamonadaceae	g__Sphaerotilus					PS
31c57dc52b35110fcbdba9adcd185d0e	d__Bacteria	p__Proteobacteria	c__Gammaproteobacteria	o__Burkholderiales	f__Comamonadaceae	g__uncultured	s__Burkholderiales_bacterium	Denominator	PE	PP
599a0085775d0aebeee7ce0b54bdc206	d__Bacteria	p__Proteobacteria	c__Gammaproteobacteria	o__Burkholderiales	f__Comamonadaceae	g__uncultured					PS
366abd4d279e03bebc40c9c01fb261de	d__Bacteria	p__Proteobacteria	c__Gammaproteobacteria	o__Burkholderiales	f__Comamonadaceae			Denominator	PE
96986505f5ac0aae4d147e62bac83764	d__Bacteria	p__Proteobacteria	c__Gammaproteobacteria	o__Burkholderiales	f__Comamonadaceae				PE	PP	PS
bc6fb644c0295c473fc3c3a9af3e13ac	d__Bacteria	p__Proteobacteria	c__Gammaproteobacteria	o__Burkholderiales	f__Comamonadaceae					PP
16b665eab8970096c1cf461455b92219	d__Bacteria	p__Proteobacteria	c__Gammaproteobacteria	o__Burkholderiales	f__Comamonadaceae					PP
09d65d3599c906d89bf44ec20d8674fa	d__Bacteria	p__Proteobacteria	c__Gammaproteobacteria	o__Burkholderiales	f__Nitrosomonadaceae	g__Nitrosomonas	s__metagenome		PE	PP
8ffd18882f23601f20e4ae47f3caf37e	d__Bacteria	p__Proteobacteria	c__Gammaproteobacteria	o__Burkholderiales	f__Sutterellaceae	g__AAP99	s__uncultured_bacterium	Numerator		Q
32ccd7f0300939deb07a91bb9cb306fc	d__Bacteria	p__Proteobacteria	c__Gammaproteobacteria	o__Burkholderiales	f__TRA3-20	g__TRA3-20						Q
e6f42529c8f4457a531f62a0806339dd	d__Bacteria	p__Proteobacteria	c__Gammaproteobacteria	o__Burkholderiales								PVC
b65bb578993db29e2015569934e9c3f6	d__Bacteria	p__Proteobacteria	c__Gammaproteobacteria	o__CCD24	f__CCD24	g__CCD24		Numerator	Q
48574cce00abc6753c1e7b230012cfdc	d__Bacteria	p__Proteobacteria	c__Gammaproteobacteria	o__Gammaproteobacteria_Incertae_Sedis	f__Unknown_Family	g__Acidibacter	s__uncultured_bacterium	Denominator
98972220c4840f26d9e8fc4d7bd87103	d__Bacteria	p__Proteobacteria	c__Gammaproteobacteria	o__KI89A_clade	f__KI89A_clade	g__KI89A_clade	s__uncultured_bacterium					Q
f5ab56f9e7927c18e841c3586139b903	d__Bacteria	p__Proteobacteria	c__Gammaproteobacteria	o__Methylococcales	f__Methylomonadaceae	g__Methyloglobulus	s__uncultured_bacterium	Numerator
6c84a49ea9d01fd1beea2451fedaffab	d__Bacteria	p__Proteobacteria	c__Gammaproteobacteria	o__Methylococcales	f__Methylomonadaceae	g__Methyloglobulus	s__uncultured_bacterium	Denominator	PE
4d5f9b10f4ff120f372546db3f0a87af	d__Bacteria	p__Proteobacteria	c__Gammaproteobacteria	o__Methylococcales	f__Methylomonadaceae	g__Methylomonas		Numerator
bc696969a5abb249b2424ee3f57505ca	d__Bacteria	p__Proteobacteria	c__Gammaproteobacteria	o__Methylococcales	f__Methylomonadaceae			Numerator
14128ef8ab53c16e74f4c470f2bd2347	d__Bacteria	p__Proteobacteria	c__Gammaproteobacteria	o__Oceanospirillales	f__Oleiphilaceae	g__Oleiphilus	s__uncultured_gamma					PVC
128ae59e968e36be145bb7ee5968dfb0	d__Bacteria	p__Proteobacteria	c__Gammaproteobacteria	o__Oceanospirillales	f__Oleiphilaceae	g__Oleiphilus	s__uncultured_gamma					PVC
dff5a5bd31a3028aa532946400b52ef9	d__Bacteria	p__Proteobacteria	c__Gammaproteobacteria	o__Oceanospirillales	f__Pseudohongiellaceae	g__Pseudohongiella	s__metagenome			Q
a75aac949bdf8d2e44e42a2f1fa1b556	d__Bacteria	p__Proteobacteria	c__Gammaproteobacteria	o__Piscirickettsiales	f__Piscirickettsiaceae	g__Candidatus_Endoecteinascidia	s__uncultured_gamma					Q
9914cc2a44bc49aba9cac7477b69e426	d__Bacteria	p__Proteobacteria	c__Gammaproteobacteria	o__Pseudomonadales	f__Moraxellaceae	g__Fluviicoccus	s__metagenome	Numerator
4583b649b26b033584ef2d06df552272	d__Bacteria	p__Proteobacteria	c__Gammaproteobacteria	o__Xanthomonadales	f__Xanthomonadaceae	g__Arenimonas	s__uncultured_gamma			PP
e601950a5ee8acbfb31cdace2a7d3195	d__Bacteria	p__Proteobacteria	c__Gammaproteobacteria	o__Xanthomonadales	f__Xanthomonadaceae	g__Arenimonas	s__uncultured_soil					Q
91006716e25818083de155247218de65	d__Bacteria	p__Proteobacteria	c__Gammaproteobacteria	o__Xanthomonadales	f__Xanthomonadaceae	g__Arenimonas	s__uncultured_soil				Q
74508421ccdde552bf327f0593f68da8	d__Bacteria	p__Proteobacteria	c__Gammaproteobacteria	o__Xanthomonadales	f__Xanthomonadaceae	g__Arenimonas					Q
d6822f747153592abaed9756669531c0	d__Bacteria	p__Proteobacteria	c__Gammaproteobacteria									PVC
81744afc2941044ad5c56623fd13b522	d__Bacteria	p__RCP2-54	c__RCP2-54	o__RCP2-54	f__RCP2-54	g__RCP2-54	s__uncultured_prokaryote					Q
0d0e934aa58307b968617138046a38e7	d__Bacteria	p__Verrucomicrobiota	c__Verrucomicrobiae	o__Chthoniobacterales	f__Chthoniobacteraceae	g__Chthoniobacter	s__metagenome			Q
759d134d7ee77b0b2cba08f83e2bdada	d__Bacteria	p__Verrucomicrobiota	c__Verrucomicrobiae	o__Chthoniobacterales	f__Chthoniobacteraceae	g__Chthoniobacter		Numerator
6b85674e25b2e56dad5783211dd7afd6	d__Bacteria	p__Verrucomicrobiota	c__Verrucomicrobiae	o__Opitutales	f__Opitutaceae	g__Lacunisphaera	s__metagenome		Q
bd319761043acbf6dc706cb9a6b8677f	d__Bacteria	p__Verrucomicrobiota	c__Verrucomicrobiae	o__Verrucomicrobiales	f__Rubritaleaceae	g__Luteolibacter	s__uncultured_Verrucomicrobiales					PVC
f65c77cb92edbfa21ca4bd24c77e7ffd	d__Bacteria	p__Verrucomicrobiota	c__Verrucomicrobiae	o__Verrucomicrobiales	f__Rubritaleaceae	g__Luteolibacter					PS	PVC
51d7f2050007b80594badde51c4e6afd	d__Bacteria	p__Verrucomicrobiota	c__Verrucomicrobiae	o__Verrucomicrobiales	f__Verrucomicrobiaceae	g__Prosthecobacter		Denominator
97d145f422c04b277b7dde8b14663b69	d__Bacteria	p__Verrucomicrobiota	c__Verrucomicrobiae	o__Verrucomicrobiales	f__Verrucomicrobiaceae	g__Prosthecobacter		Numerator
ae8827456c5e996adab069c7f48869eb	d__Bacteria	p__Verrucomicrobiota	c__Verrucomicrobiae	o__Verrucomicrobiales	f__Verrucomicrobiaceae	g__Prosthecobacter				PP	PS	PVC
58d7e20318b0b055c2649e5f5673f70f	d__Bacteria	p__Verrucomicrobiota	c__Verrucomicrobiae	o__Verrucomicrobiales	f__Verrucomicrobiaceae	g__Prosthecobacter			Q	Q
533e875479e64974a59bd20c59fb8fd1	d__Bacteria	p__Verrucomicrobiota	c__Verrucomicrobiae	o__Verrucomicrobiales	f__Verrucomicrobiaceae	g__uncultured	s__metagenome	Denominator	PE
db887d5d130e84d0bd07c3dc89d5f022	d__Bacteria	p__Verrucomicrobiota	c__Verrucomicrobiae	o__Verrucomicrobiales	f__Verrucomicrobiaceae	g__uncultured	s__uncultured_Verrucomicrobia	Denominator
95eb76425e1f8741d2df87fed0de44f4	d__Bacteria	p__Verrucomicrobiota	c__Verrucomicrobiae	o__Verrucomicrobiales	f__Verrucomicrobiaceae	g__uncultured	s__uncultured_verrucomicrobium			Q
75dce1fe9fadd4a80e84c70694e6a497	d__Bacteria	p__Verrucomicrobiota	c__Verrucomicrobiae	o__Verrucomicrobiales	f__Verrucomicrobiaceae	g__uncultured				PP
2a1275c63f62b5411429a9bfddf3a7f4	d__Bacteria	p__Verrucomicrobiota	c__Verrucomicrobiae	o__Verrucomicrobiales	f__Verrucomicrobiaceae	g__uncultured						Q
5eeefd599d5c50002d7d664ca0726d60	d__Bacteria	p__Verrucomicrobiota	c__Verrucomicrobiae	o__Verrucomicrobiales	f__Verrucomicrobiaceae					PP
5d40d8d772b56ffa4842abfa77918f63	d__Bacteria	p__Verrucomicrobiota	c__Verrucomicrobiae	o__Verrucomicrobiales	f__Verrucomicrobiaceae				Q
a9549acdff9ab82fa04adb5e7406fa92	d__Bacteria	p__WPS-2	c__WPS-2	o__WPS-2	f__WPS-2	g__WPS-2	s__metagenome				Q
91bc278edc5d4018ede9b8ae0d16323b	d__Bacteria							Numerator
5a8aead5f8581808bf3e91ae4daf4ae4	Unassigned										PS

## Sheet: Table S3B
Table S3B: T-Test results of current log-ratio values of prokaryotic features (Table S3A, column Bact-all) between replicate groups defined by seasons and particle types.
Sample ID	Current_Natural_Log_Ratio	SeasonType	Season		T-test results (two-sided, paired)
341F-785R-PE1	-1.25465	spring-PE	spring			spring-PE	spring-PP	spring-PS	spring-PVC
341F-785R-PE2	-1.0256	spring-PE	spring
341F-785R-PP1	-0.775425	spring-PP	spring		spring-PP	0.323221
341F-785R-PP2	-0.888997	spring-PP	spring
341F-785R-PS1	-0.868435	spring-PS	spring		spring-PS	0.0422429	0.775326
341F-785R-PS2	-0.687513	spring-PS	spring
341F-785R-PVC1	-0.151558	spring-PVC	spring		spring-PVC	0.250021	0.198062	0.395461
341F-785R-PVC2	-0.568726	spring-PVC	spring
341F-785R-Q1	-0.113944	spring-Q	spring		spring-Q	0.0634267	0.0588968	0.0747392	0.449851
341F-785R-Q2	-0.0922197	spring-Q	spring
341F-785R-PE4	-3.42405	summer-PE	summer			summer-PE	summer-PP	summer-PS	summer-PVC
341F-785R-PE5	-3.31643	summer-PE	summer
341F-785R-PP4	-2.39562	summer-PP	summer		summer-PP	0.0660535
341F-785R-PP5	-2.04892	summer-PP	summer
341F-785R-PS4	-1.86342	summer-PS	summer		summer-PS	0.0278256	0.0631333
341F-785R-PS5	-1.61304	summer-PS	summer
341F-785R-PVC4	-2.38659	summer-PVC	summer		summer-PVC	0.20084	0.507761	0.233621
341F-785R-PVC5	-2.78954	summer-PVC	summer
341F-785R-Q4	-0.544855	summer-Q	summer		summer-Q	0.010209	0.0621072	0.0616938	0.0648887
341F-785R-Q5	-0.528128	summer-Q	summer
					color legend
					p-value < 0.05
					p-value 0.05 to 0.1
