# Supplementary material for: In situ Prokaryotic and Eukaryotic Communities on Microplastic Particles in a Small Headwater Stream in Germany
Source: Front Microbiol. 2021 Nov 29;12:660024. doi: 10.3389/fmicb.2021.660024 (PMC8667586; doi:10.3389/fmicb.2021.660024)
Supplement: Supplementary file 1 [file Data_Sheet_1.ZIP › Table S4.xlsx]

## Sheet: Table S4A
Table S4A: List of most contributing eukaryotic features to to sample clustering in RPCA plots along axes 2 (particle-type axis). List of features were extracted from RPCA ordinations using the QURRO plugin by filtering top and bottom features (3% from full dataset, 2% from each of the pairwise datasets). Taxonomic annotation was added from classification results using the SILVA v. 138 reference …								Please note: 'Denominator' indicates the polymer particle side of axis 2, 'Numerator' indicates the reference particle side of axis 2;
Feature ID	domain	phylum	class	order	family	genus	species	Euk-all	Euk-Q-PE	Euk-Q-PP	Euk-Q-PS	Euk-Q-PVC
17ccac83bb6dd5f37b44e85edd00f94e	d__Eukaryota	p__Amoebozoa	c__Discosea	o__Dactylopodida	f__Dactylopodida	g__Dactylopodida	s__Parvamoeba_rugata	Denominator	PE	PP	PS
21c7d0f56ccf4021f35feab9fd6b15c3	d__Eukaryota	p__Amoebozoa	c__Tubulinea	o__Arcellinida	f__Arcellinida	g__Arcellinida	s__metagenome	Numerator
7f180bc0f86c752b9723d80a644f68f8	d__Eukaryota	p__Amoebozoa	c__Tubulinea	o__Euamoebida	f__Euamoebida	g__BOLA868			Q			Q
d5d8aa5614df5ce59b695134a121875a	d__Eukaryota	p__Amoebozoa	c__Tubulinea	o__Euamoebida	f__Euamoebida	g__BOLA868					PS
66c8969f4ebfd15a1bae7d400f687f6b	d__Eukaryota	p__Amoebozoa	c__Tubulinea	o__Euamoebida	f__Euamoebida	g__BOLA868	s__uncultured_Hartmannellidae	Numerator
08bb7e8dc0201b5de41550d8c9ceaa8a	d__Eukaryota	p__Amoebozoa	c__Tubulinea	o__Euamoebida	f__Euamoebida	g__Euamoebida		Numerator		Q
e5ebc34a42afbf4ba0af975a50dc5be5	d__Eukaryota	p__Amoebozoa	c__Tubulinea	o__Euamoebida	f__Euamoebida	g__Euamoebida		Denominator
cdf1079192aee40cab9ea394493cea84	d__Eukaryota	p__Amoebozoa	c__Tubulinea	o__Euamoebida	f__Euamoebida	g__Euamoebida	s__Saccamoeba_sp.	Denominator		PP	PS
1316253d60fceba2b21468c84601c0a1	d__Eukaryota	p__Amoebozoa	c__Tubulinea	o__Leptomyxida	f__Leptomyxida			Numerator	Q	Q	Q
15dd5b8d089f1b7c513087150bf4432d	d__Eukaryota	p__Annelida	c__Clitellata	o__Haplotaxida	f__Haplotaxida	g__Haplotaxida						PVC
e63bc0f1cca4d797e5c54f496bb18a01	d__Eukaryota	p__Annelida	c__Clitellata	o__Haplotaxida	f__Haplotaxida	g__Haplotaxida		Numerator	Q	Q	Q	Q
82541040b2c47669ef2f59c115083e32	d__Eukaryota	p__Annelida	c__Clitellata	o__Haplotaxida	f__Haplotaxida	g__Haplotaxida	s__Nais_stolci	Numerator				PVC
2c239e5dc862ab5128c0027a428fd585	d__Eukaryota	p__Arthropoda	c__Insecta	o__Coleoptera	f__Coleoptera	g__Coleoptera	s__Carpelimus_pusillus	Numerator
002636968df78f811a00176e5a7a99f2	d__Eukaryota	p__Arthropoda	c__Insecta	o__Diptera	f__Diptera	g__Diptera	s__Acricotopus_lucens	Denominator
675f2ec9f345a539b522f3fbb50c2b8d	d__Eukaryota	p__Arthropoda	c__Insecta	o__Diptera	f__Diptera	g__Diptera	s__Acricotopus_lucens	Denominator
10f27105a0215674ff81aa1f48b7eb15	d__Eukaryota	p__Arthropoda	c__Insecta	o__Diptera	f__Diptera	g__Diptera	s__Belgica_antarctica				Q
5c2df8cc938376b52d6a20fb915f90e2	d__Eukaryota	p__Arthropoda	c__Insecta	o__Diptera	f__Diptera	g__Diptera	s__Belgica_antarctica	Numerator
0f2951824a930d6bd8b1f697ab000657	d__Eukaryota	p__Arthropoda	c__Insecta	o__Diptera	f__Diptera	g__Diptera	s__Chironomus_tentans					PVC
b2010699a0ea138331fd24bf042d7095	d__Eukaryota	p__Arthropoda	c__Insecta	o__Diptera	f__Diptera	g__Diptera	s__Chironomus_tentans				PS
9844eec29eb0dd9a546fae5c3b0859f5	d__Eukaryota	p__Arthropoda	c__Insecta	o__Hymenoptera	f__Hymenoptera	g__Hymenoptera			PE			PVC
6dc99c79c27a5e9589122ff55f6f7574	d__Eukaryota	p__Ascomycota	c__Dothideomycetes	o__Pleosporales	f__Pleosporales	g__Anguillospora	s__Anguillospora_longissima	Numerator
555e8bb4c2b197a590b27817b6a0e02d	d__Eukaryota	p__Bicosoecida	c__Bicosoecida	o__Bicosoecida	f__Bicosoecida	g__Bicosoeca	s__metagenome					PVC
6312d3691aa64e9fc38827620359abcb	d__Eukaryota	p__Bicosoecida	c__Bicosoecida	o__Bicosoecida	f__Bicosoecida	g__Bicosoeca	s__metagenome	Denominator
fbaee5ba4ba9d4cb446d418fb0b0b18e	d__Eukaryota	p__Bicosoecida	c__Bicosoecida	o__Bicosoecida	f__Bicosoecida	g__Bicosoeca	s__metagenome	Denominator
820f52dd8f5debae9ed5f9250987f011	d__Eukaryota	p__Bicosoecida	c__Bicosoecida	o__Bicosoecida	f__Bicosoecida	g__Bicosoeca	s__uncultured_eukaryote	Denominator
c184fc7940eea5fad0b237b718d7e24b	d__Eukaryota	p__Bicosoecida	c__Bicosoecida	o__Bicosoecida	f__Bicosoecida	g__Bicosoeca	s__uncultured_eukaryote	Numerator
16a7954ed255dcad6baf1640465f0b4b	d__Eukaryota	p__Bryozoa	c__Phylactolaemata	o__Plumatellida				Numerator	Q	Q	Q	Q
5a88c893f42430eea91dc50ec392e65b	d__Eukaryota	p__Bryozoa	c__Phylactolaemata	o__Plumatellida				Numerator	Q	Q	Q	Q
4b685482d3e0490b4e971991747120bf	d__Eukaryota	p__Centrohelida	c__Centrohelida	o__Centrohelida	f__CV1-B1-93	g__CV1-B1-93	s__uncultured_centroheliozoan	Denominator
d1de0e912cd32c058c6c81b6fe1351b7	d__Eukaryota	p__Centrohelida	c__Centrohelida	o__Centrohelida	f__CV1-B1-93	g__CV1-B1-93	s__uncultured_centroheliozoan					PVC
29340dc5281fb43e5e15e4f6fa468120	d__Eukaryota	p__Cercozoa							PE
752ece8d25e53272e8bcfb7f2827ce32	d__Eukaryota	p__Cercozoa							PE		PS	PVC
c6d7f99a2d9a3492e3b019f77c21b900	d__Eukaryota	p__Cercozoa									PS
e24ac7d5ac88f5b4b6096279c3fa9531	d__Eukaryota	p__Cercozoa						Denominator
34a80c05f33c2dfc3d7d9bad38ac7000	d__Eukaryota	p__Cercozoa	c__Cercomonadidae	o__Cercomonadidae	f__Cercomonadidae	g__Cercomonas						Q
364e391755664407808bdf4d0c85e6a2	d__Eukaryota	p__Cercozoa	c__Cercomonadidae	o__Cercomonadidae	f__Cercomonadidae	g__Paracercomonas		Numerator		Q	Q
0d52272c10553932e4229d5773ec4750	d__Eukaryota	p__Cercozoa	c__Cercomonadidae	o__Cercomonadidae	f__Cercomonadidae	g__Paracercomonas	s__Cercomonas_metabolicus	Numerator			Q	Q
c0e3acdb74d52073b275600459208b73	d__Eukaryota	p__Cercozoa	c__Cercozoa	o__Cercozoa	f__Cercozoa	g__Cercozoa	s__Athalamea_environmental	Numerator
b2e9fb3f02068c223807b2ab5663c623	d__Eukaryota	p__Cercozoa	c__Cercozoa	o__Cercozoa	f__Cercozoa	g__Cercozoa	s__uncultured_eukaryote	Denominator
e025db47d2fd4604f1d6a5ecc650ae5c	d__Eukaryota	p__Cercozoa	c__Imbricatea	o__Imbricatea	f__Euglyphida	g__uncultured	s__metagenome	Denominator		PP	PS
d2bccd5d9a35bb4f2562474e6ecb211b	d__Eukaryota	p__Cercozoa	c__Novel_Clade_Gran-3	o__Novel_Clade_Gran-3	f__Novel_Clade_Gran-3	g__Novel_Clade_Gran-3	s__uncultured_eukaryote				Q
bc8d432bc364c23e9bfff407ce0c97eb	d__Eukaryota	p__Cercozoa	c__Phytomyxea	o__Phytomyxea	f__Phytomyxea			Numerator
04809ed6cee7a51707a92b933c094a22	d__Eukaryota	p__Cercozoa	c__Phytomyxea	o__Phytomyxea	f__Phytomyxea	g__uncultured		Numerator
c754c98653797d27f16048ddd05e9500	d__Eukaryota	p__Cercozoa	c__uncultured	o__uncultured	f__uncultured	g__uncultured	s__Dimorpha-like_sp.					PVC
7fe55a9300724b8293c00657b6039924	d__Eukaryota	p__Cercozoa	c__uncultured	o__uncultured	f__uncultured	g__uncultured	s__metagenome	Denominator		PP	PS
f951b4d988482f6b9f4a53cd8550d232	d__Eukaryota	p__Cercozoa	c__Vampyrellidae	o__Vampyrellidae	f__Vampyrellidae							Q
4e7aba0d91774fb3411120869e008c00	d__Eukaryota	p__Cercozoa	c__Vampyrellidae	o__Vampyrellidae	f__Vampyrellidae	g__Leptophrys	s__Leptophrys_vorax	Denominator
d22766584d1b53ac770f3c549a35127c	d__Eukaryota	p__Cercozoa	c__Vampyrellidae	o__Vampyrellidae	f__Vampyrellidae	g__uncultured		Numerator
6713c59af52f8a8e98c10069f036cafe	d__Eukaryota	p__Cercozoa	c__Vampyrellidae	o__Vampyrellidae	f__Vampyrellidae	g__uncultured	s__uncultured_Rhizaria	Numerator	Q
49db7727c56a79117d0cab0fd2095a60	d__Eukaryota	p__Cercozoa	c__Vampyrellidae	o__Vampyrellidae	f__Vampyrellidae	g__uncultured	s__uncultured_Vampyrellida				PS
1e861de2a373bff1f46a8683c58cefd9	d__Eukaryota	p__Chlorophyta	c__Chlorophyceae	o__Chlorophyceae	f__Chlorophyceae	g__Chlorophyceae		Denominator
e7cc57d503a699227c9f79eb133f9519	d__Eukaryota	p__Chlorophyta	c__Chlorophyceae	o__Chlorophyceae	f__Chlorophyceae	g__Chlorophyceae		Denominator		PP
a1f2b4d6761e3a9d2bce52e86cf75a9c	d__Eukaryota	p__Chlorophyta	c__Chlorophyceae	o__Chlorophyceae	f__Chlorophyceae	g__Chlorophyceae	s__Aphanochaete_sp.				Q
89ab17096fa01bdf6266e64a55b32844	d__Eukaryota	p__Chlorophyta	c__Chlorophyceae	o__Chlorophyceae	f__Chlorophyceae	g__Chlorophyceae	s__Chaetophora_incrassata	Denominator	PE	PP
35eed2011ffea9a0b53fc2f741f515bc	d__Eukaryota	p__Chlorophyta	c__Chlorophyceae	o__Chlorophyceae	f__Chlorophyceae	g__Chlorophyceae	s__Microspora_sp.	Denominator		PP
c33fd0ebe25129e874dffd2fd48b2443	d__Eukaryota	p__Chlorophyta	c__Chlorophyceae	o__Chlorophyceae	f__Chlorophyceae	g__Chlorophyceae	s__Oedocladium_prescottii	Denominator		PP
071e2e2a7f66ee51ed7a740b91f45c01	d__Eukaryota	p__Chlorophyta	c__Chlorophyceae	o__Chlorophyceae	f__Chlorophyceae	g__Chlorophyceae	s__Radiococcus_sp.	Denominator			PS
0f32041cb0d266e24de86732e9bc3c78	d__Eukaryota	p__Chlorophyta	c__Ulvophyceae	o__Ulvophyceae	f__Ulvophyceae	g__Ulvophyceae		Denominator
17d0ee6f6a6e01a9751256703efd4ead	d__Eukaryota	p__Chlorophyta	c__Ulvophyceae	o__Ulvophyceae	f__Ulvophyceae	g__Ulvophyceae		Denominator
430493b7abae3d3ac693b1beaf89897e	d__Eukaryota	p__Chlorophyta	c__Ulvophyceae	o__Ulvophyceae	f__Ulvophyceae	g__Ulvophyceae		Denominator		PP
4761cc0b3f919234ad10bb0469584cd7	d__Eukaryota	p__Chlorophyta	c__Ulvophyceae	o__Ulvophyceae	f__Ulvophyceae	g__Ulvophyceae		Denominator
4d9e5c159f0667c60d41fb3b7e732ad7	d__Eukaryota	p__Chlorophyta	c__Ulvophyceae	o__Ulvophyceae	f__Ulvophyceae	g__Ulvophyceae		Denominator
7e07124211f873992d9858340996d7d3	d__Eukaryota	p__Chlorophyta	c__Ulvophyceae	o__Ulvophyceae	f__Ulvophyceae	g__Ulvophyceae		Denominator
b2e5e740af86a3d53605417bb4c05605	d__Eukaryota	p__Chlorophyta	c__Ulvophyceae	o__Ulvophyceae	f__Ulvophyceae	g__Ulvophyceae		Denominator
dadc3e7e83e35027f294f972bdea3991	d__Eukaryota	p__Chlorophyta	c__Ulvophyceae	o__Ulvophyceae	f__Ulvophyceae	g__Ulvophyceae	s__Trentepohlia_sp.				Q
6e54f3fdd38e71090892926c553615b6	d__Eukaryota	p__Chytridiomycota	c__Chytridiomycetes					Numerator		Q
8ed51bea9e971fff6dcb10214158c549	d__Eukaryota	p__Chytridiomycota	c__Chytridiomycetes								PS
919ad2e9e652cfb07d9e2b072975f2bb	d__Eukaryota	p__Chytridiomycota	c__Chytridiomycetes	o__Lobulomycetales	f__Lobulomycetaceae			Denominator
6299bfed0b235342f2de310aaa9eb87b	d__Eukaryota	p__Chytridiomycota	c__Chytridiomycetes	o__Rhizophydiales	f__Rhizophydiaceae	g__Rhizophydium	s__uncultured_Rhizophydiales	Numerator		Q
1e60cb2ba250ed7f11412a3adc9e3633	d__Eukaryota	p__Ciliophora	c__Intramacronucleata	o__Conthreep	f__Oligohymenophorea			Denominator		PP
d11d327edd43c24bda011051ef308689	d__Eukaryota	p__Ciliophora	c__Intramacronucleata	o__Conthreep	f__Oligohymenophorea			Numerator
fcfea9aae5834b2fb434f2926e02bc82	d__Eukaryota	p__Ciliophora	c__Intramacronucleata	o__Conthreep	f__Oligohymenophorea			Denominator		PP
7795f0b692711ab2c122ace963c7eeed	d__Eukaryota	p__Ciliophora	c__Intramacronucleata	o__Conthreep	f__Oligohymenophorea	g__Hymenostomatia		Denominator	Q		Q
d1581ff028841fbdedeca7e85d698f79	d__Eukaryota	p__Ciliophora	c__Intramacronucleata	o__Conthreep	f__Oligohymenophorea	g__Hymenostomatia	s__Ichthyophthirius_multifiliis	Denominator
94da3180b5d55b1f0007a8a0fca1fcdb	d__Eukaryota	p__Ciliophora	c__Intramacronucleata	o__Conthreep	f__Oligohymenophorea	g__Peritrichia	s__Campanella_umbellaria	Denominator		PP	PS
670a4d0c11fed9b175d96e4665e81a61	d__Eukaryota	p__Ciliophora	c__Intramacronucleata	o__Conthreep	f__Oligohymenophorea	g__Peritrichia	s__Carchesium_polypinum	Denominator		PP
b95253dbb77ce2946889087cfad1fea2	d__Eukaryota	p__Ciliophora	c__Intramacronucleata	o__Conthreep	f__Oligohymenophorea	g__Peritrichia	s__Carchesium_polypinum		Q		Q
c162bd5b055dfbf0651f88a48b647c8e	d__Eukaryota	p__Ciliophora	c__Intramacronucleata	o__Conthreep	f__Oligohymenophorea	g__Peritrichia	s__Ophrydium_versatile	Denominator
b350cefb69d9dffbf8fd7203065c15b5	d__Eukaryota	p__Ciliophora	c__Intramacronucleata	o__Conthreep	f__Oligohymenophorea	g__Peritrichia	s__Vorticellides_sp.	Denominator	PE	PP
21fd0ace8dd99c9787daa48fa36f93bb	d__Eukaryota	p__Ciliophora	c__Intramacronucleata	o__Conthreep	f__Oligohymenophorea	g__Pseudovorticella	s__Pseudovorticella_sp.				Q
65e8fcc8f785329dddea5d3b1c62ff4f	d__Eukaryota	p__Ciliophora	c__Intramacronucleata	o__Conthreep	f__Oligohymenophorea	g__Pseudovorticella	s__uncultured_eukaryote	Denominator
9819c3e0131738d96a8a113ff926831a	d__Eukaryota	p__Ciliophora	c__Intramacronucleata	o__Conthreep	f__Oligohymenophorea	g__Stokesia	s__Frontoniidae_sp.	Numerator		Q
152daf76e53f1d124e194a28bf15e4d4	d__Eukaryota	p__Ciliophora	c__Intramacronucleata	o__Conthreep	f__Oligohymenophorea	g__Telotrochidium	s__uncultured_ciliate	Denominator
395fd76b46e6fd6d29871641bade7684	d__Eukaryota	p__Ciliophora	c__Intramacronucleata	o__Conthreep	f__Oligohymenophorea	g__Telotrochidium	s__uncultured_eukaryote			PP
c4117332478b0124cb42ed43e63506d9	d__Eukaryota	p__Ciliophora	c__Intramacronucleata	o__Conthreep	f__Oligohymenophorea	g__Tetrahymena			PE
38f73ddb73630a5e2dd053cf37113bd4	d__Eukaryota	p__Ciliophora	c__Intramacronucleata	o__Conthreep	f__Oligohymenophorea	g__uncultured	s__uncultured_alveolate	Numerator	Q
d4e9ee2506daf9ae9a5c23a587ebded7	d__Eukaryota	p__Ciliophora	c__Intramacronucleata	o__Conthreep	f__Oligohymenophorea	g__uncultured	s__uncultured_eukaryote	Denominator
3accf02c4962b6486a5aa487a07dec58	d__Eukaryota	p__Ciliophora	c__Intramacronucleata	o__Conthreep	f__Oligohymenophorea	g__Vaginicola		Denominator
222e9f05f64b461b44971d95836b0677	d__Eukaryota	p__Ciliophora	c__Intramacronucleata	o__Conthreep	f__Oligohymenophorea	g__Vorticella		Denominator
cd253fdd72ed74fa7ec8c9962a6c718e	d__Eukaryota	p__Ciliophora	c__Intramacronucleata	o__Conthreep	f__Oligohymenophorea	g__Vorticella		Denominator		PP
d4a305d5eed500f15b97735f31dcb2ce	d__Eukaryota	p__Ciliophora	c__Intramacronucleata	o__Conthreep	f__Oligohymenophorea	g__Vorticella					Q
1ada377c6dad98769a3710e6f6ff61d2	d__Eukaryota	p__Ciliophora	c__Intramacronucleata	o__Conthreep	f__Oligohymenophorea	g__Vorticella	s__Vorticella_campanula	Denominator	PE	PP	PS
ce751fd029d516e700fc510411d1dc27	d__Eukaryota	p__Ciliophora	c__Intramacronucleata	o__Conthreep	f__Oligohymenophorea	g__Vorticella	s__Vorticella_campanula	Denominator		PP
0c9a645fd7923ce239fdc7d788405e24	d__Eukaryota	p__Ciliophora	c__Intramacronucleata	o__Conthreep	f__Oligohymenophorea	g__Vorticella	s__Vorticella_sp.		PE
28b31eba2c8ff10dbd10575a9e394daf	d__Eukaryota	p__Ciliophora	c__Intramacronucleata	o__Conthreep	f__Oligohymenophorea	g__Vorticella	s__Vorticella_sp.	Denominator		PP
2bc4371e8a04a57c2ccbf090a9f43b75	d__Eukaryota	p__Ciliophora	c__Intramacronucleata	o__Conthreep	f__Oligohymenophorea	g__Vorticella	s__Vorticella_sp.				Q
3be7296902fd9d8a111a99e14a7ada98	d__Eukaryota	p__Ciliophora	c__Intramacronucleata	o__Conthreep	f__Oligohymenophorea	g__Vorticella	s__Vorticella_sp.	Denominator			Q	Q
af3f85779565cc857840e68c22ea3e63	d__Eukaryota	p__Ciliophora	c__Intramacronucleata	o__Conthreep	f__Oligohymenophorea	g__Vorticella	s__Vorticella_sp.	Denominator	PE	PP	PS
289bc8277d4887099c96deef5d16fe86	d__Eukaryota	p__Ciliophora	c__Intramacronucleata	o__Conthreep	f__Oligohymenophorea	g__Zoothamnium	s__Zoothamnium_sp.	Denominator	PE	PP
63be05f48c10bcb2db8f230f4fd8b30b	d__Eukaryota	p__Ciliophora	c__Intramacronucleata	o__Conthreep	f__Phyllopharyngea				PE
7c5b69c08f69e09f7c204b8fe0be83a6	d__Eukaryota	p__Ciliophora	c__Intramacronucleata	o__Conthreep	f__Phyllopharyngea							Q
77a105305d67375f67d258ed862283d6	d__Eukaryota	p__Ciliophora	c__Intramacronucleata	o__Conthreep	f__Phyllopharyngea	g__Cyrtophoria		Numerator		Q
7df5b471aeeaff30dca818b3ef8d30b8	d__Eukaryota	p__Ciliophora	c__Intramacronucleata	o__Conthreep	f__Phyllopharyngea	g__Cyrtophoria		Numerator
a41a65f79703ff1362345b4c445db45e	d__Eukaryota	p__Ciliophora	c__Intramacronucleata	o__Conthreep	f__Phyllopharyngea	g__Cyrtophoria	s__Chlamydonella_irregularis	Numerator	Q
67dbbd68548dc56e233f6cc90d9df99d	d__Eukaryota	p__Ciliophora	c__Intramacronucleata	o__Conthreep	f__Phyllopharyngea	g__Cyrtophoria	s__uncultured_eukaryote				PS	PVC
e1f86a713fbd0e15afc41b6cff71de8c	d__Eukaryota	p__Ciliophora	c__Intramacronucleata	o__Conthreep	f__Phyllopharyngea	g__Cyrtophoria	s__uncultured_eukaryote	Numerator		Q
05e27a0336eb87bbf87dd094fb176b43	d__Eukaryota	p__Ciliophora	c__Intramacronucleata	o__Conthreep	f__Phyllopharyngea	g__Phascolodon	s__uncultured_ciliate	Numerator		Q
4930108b022390d1f7f045dcd0610e7d	d__Eukaryota	p__Ciliophora	c__Intramacronucleata	o__Conthreep	f__Phyllopharyngea	g__Tokophrya	s__uncultured_eukaryote				PS
4eedb731520df8f1f4c608949bc677d5	d__Eukaryota	p__Ciliophora	c__Intramacronucleata	o__Conthreep	f__Phyllopharyngea	g__Tokophrya	s__uncultured_eukaryote	Numerator		Q
73c79d803148f29191418b8c29ec8e8d	d__Eukaryota	p__Ciliophora	c__Intramacronucleata	o__Conthreep	f__Phyllopharyngea	g__Tokophrya	s__uncultured_eukaryote		PE	PP
b6fab8d29e3fb2a9008d76e990d53a81	d__Eukaryota	p__Ciliophora	c__Intramacronucleata	o__Conthreep	f__Phyllopharyngea	g__Tokophrya	s__uncultured_eukaryote	Denominator		PP
8de98f1906fa68a96d15e46c84e6ed4b	d__Eukaryota	p__Ciliophora	c__Intramacronucleata	o__Conthreep	f__Prostomatea	g__Placus	s__Placus_salinus	Numerator	Q	Q	Q	Q
0b70da7dec7f0a3ab7a03c912d08e307	d__Eukaryota	p__Ciliophora	c__Intramacronucleata	o__Conthreep	f__Prostomatea	g__Prorodon	s__metagenome				PS
e77b4361e81511a2d9f48716bffb8cff	d__Eukaryota	p__Ciliophora	c__Intramacronucleata	o__Conthreep	f__Prostomatea	g__Prorodon	s__metagenome	Numerator		Q
4ad0c0daa97ab1af9d10985ef4bcab2c	d__Eukaryota	p__Ciliophora	c__Intramacronucleata	o__Litostomatea	f__Haptoria			Numerator			Q
8fe919a08e94680bd551ac1eea4486ca	d__Eukaryota	p__Ciliophora	c__Intramacronucleata	o__Litostomatea	f__Haptoria						Q
e0dab4448269431d9d1812dccff3779c	d__Eukaryota	p__Ciliophora	c__Intramacronucleata	o__Litostomatea	f__Haptoria			Numerator	Q	Q
e9c7c8a19571745085171d29af6d37cb	d__Eukaryota	p__Ciliophora	c__Intramacronucleata	o__Litostomatea	f__Haptoria			Denominator
f15dc408bbdaadd33a6c99fcd2cd23d7	d__Eukaryota	p__Ciliophora	c__Intramacronucleata	o__Litostomatea	f__Haptoria			Numerator
f7d271711453f299860cda8199c44065	d__Eukaryota	p__Ciliophora	c__Intramacronucleata	o__Litostomatea	f__Haptoria			Numerator		Q
fd0265950d463c5f156604f341ccc2f5	d__Eukaryota	p__Ciliophora	c__Intramacronucleata	o__Litostomatea	f__Haptoria			Denominator		PP
fdc74f3b80daa08334f8c668ad832ebf	d__Eukaryota	p__Ciliophora	c__Intramacronucleata	o__Litostomatea	f__Haptoria			Denominator			Q
2aa61a744ccbfb337c8fc465bb69b04d	d__Eukaryota	p__Ciliophora	c__Intramacronucleata	o__Litostomatea	f__Haptoria	g__Haptoria		Numerator
786dcc4d942aeba18ae43bc68d13fd2d	d__Eukaryota	p__Ciliophora	c__Intramacronucleata	o__Litostomatea	f__Haptoria	g__Haptoria		Numerator	Q	Q		Q
d085427697537922f64f04846d8443b5	d__Eukaryota	p__Ciliophora	c__Intramacronucleata	o__Litostomatea	f__Haptoria	g__Haptoria	s__Dileptus_sp.				Q
5f51bbe04d83cf9844ef80e959adf1ce	d__Eukaryota	p__Ciliophora	c__Intramacronucleata	o__Spirotrichea	f__Choreotrichia	g__Tintinnidium	s__uncultured_alveolate	Denominator
fe3f2454209623e725237b8a9671e62c	d__Eukaryota	p__Ciliophora	c__Intramacronucleata	o__Spirotrichea	f__Euplotia	g__Aspidisca	s__metagenome				PS
91fdfb874535df815bba8523c9b89de7	d__Eukaryota	p__Ciliophora	c__Intramacronucleata	o__Spirotrichea	f__Euplotia	g__Euplotes	s__Euplotes_octocarinatus	Numerator
5161ecd7ab0a6853e594c7e331c1b8f5	d__Eukaryota	p__Ciliophora	c__Intramacronucleata	o__Spirotrichea	f__Hypotrichia							PVC
2d420b293cb6f40d4391b715ee802c83	d__Eukaryota	p__Ciliophora	c__Intramacronucleata	o__Spirotrichea	f__Hypotrichia	g__Holosticha	s__uncultured_marine	Numerator	Q	Q	Q	Q
33d6ab04e91b64c2cee89b4ff1ad4ab0	d__Eukaryota	p__Ciliophora	c__Intramacronucleata	o__Spirotrichea	f__Hypotrichia	g__Hypotrichia		Numerator	Q	Q		Q
09b3ed1417201f071f7c10391ad2bd49	d__Eukaryota	p__Ciliophora	c__Intramacronucleata	o__Spirotrichea	f__Hypotrichia	g__Hypotrichia	s__metagenome	Denominator	PE	PP
2b9467ca5bf69c71f2897481fa8305ce	d__Eukaryota	p__Ciliophora	c__Intramacronucleata	o__Spirotrichea	f__Hypotrichia	g__Hypotrichia	s__metagenome				PS
4d8b8af38cd44edc1d2cea506734f719	d__Eukaryota	p__Ciliophora	c__Intramacronucleata	o__Spirotrichea	f__Hypotrichia	g__Hypotrichia	s__metagenome				Q
5d96920f877abca8fdca634739828a34	d__Eukaryota	p__Ciliophora	c__Intramacronucleata	o__Spirotrichea	f__Hypotrichia	g__Hypotrichia	s__metagenome	Denominator
8441d9b202c0cf503b74826ee28bdc6b	d__Eukaryota	p__Ciliophora	c__Intramacronucleata	o__Spirotrichea	f__Hypotrichia	g__Hypotrichia	s__metagenome			Q
ab5f483adff037e1cf006dec8fccbdfe	d__Eukaryota	p__Ciliophora	c__Intramacronucleata	o__Spirotrichea	f__Hypotrichia	g__Hypotrichia	s__metagenome	Numerator		Q	Q
c2b53a370f56cb8d5379c152b6f65ffb	d__Eukaryota	p__Ciliophora	c__Intramacronucleata	o__Spirotrichea	f__Hypotrichia	g__Hypotrichia	s__metagenome	Denominator	PE		PS
fbd712fc5bcb73d07a2c5bbff707c03a	d__Eukaryota	p__Ciliophora	c__Intramacronucleata	o__Spirotrichea	f__Hypotrichia	g__Hypotrichia	s__metagenome		PE		PS
f9b88fee341356a111e93314b3c36dd5	d__Eukaryota	p__Ciliophora	c__Intramacronucleata	o__Spirotrichea	f__Hypotrichia	g__Hypotrichia	s__uncultured_alveolate				Q
485c75d6b00ebad9226ce3304db3c83d	d__Eukaryota	p__Ciliophora	c__Intramacronucleata	o__Spirotrichea	f__Hypotrichia	g__Stylonychia	s__invertebrate_environmental	Denominator
6dc6b30f9be2fbcf17a84eedb85eb300	d__Eukaryota	p__Ciliophora	c__Postciliodesmatophora	o__Heterotrichea	f__Heterotrichea	g__Stentor	s__Stentor_coeruleus				Q
b1f022e99f38cb68afbe849b68282c96	d__Eukaryota	p__Ciliophora	c__Postciliodesmatophora	o__Heterotrichea	f__Heterotrichea	g__Stentor	s__Stentor_polymorphus	Numerator	Q
145b69c4e11289f7680f2a2ce343e07d	d__Eukaryota	p__Ciliophora	c__Postciliodesmatophora	o__Heterotrichea	f__Heterotrichea	g__Stentor	s__Stentor_roeselii		Q
3795a473ce0eee176febce6c16f6c44c	d__Eukaryota	p__Ciliophora	c__Postciliodesmatophora	o__Heterotrichea	f__Heterotrichea	g__Stentor	s__uncultured_ciliate	Numerator		Q	Q
b445086b4c4dbca8003fc2579560175a	d__Eukaryota	p__Cnidaria	c__Hydrozoa	o__Anthoathecata	f__Anthoathecata	g__Anthoathecata	s__Hydra_vulgaris					PVC
caa2079110f2b2fe90a8ee8874bb83b8	d__Eukaryota	p__Cryptomycota	c__Incertae_Sedis	o__Incertae_Sedis	f__Incertae_Sedis	g__Paramicrosporidium	s__uncultured_fungus	Denominator
0607f694ddffa34e1d48562233d36e53	d__Eukaryota	p__Cryptomycota	c__Incertae_Sedis	o__Incertae_Sedis	f__Incertae_Sedis	g__Rozella						Q
ed4d6cf64e9194c433de47649a597dbc	d__Eukaryota	p__Cryptomycota	c__LKM11	o__LKM11	f__LKM11	g__LKM11		Numerator
c96fba966b7eb04d71a9ed1943832861	d__Eukaryota	p__Cryptomycota	c__LKM11	o__LKM11	f__LKM11	g__LKM11	s__eukaryotic_picoplankton		PE			PVC
7ec086e84a6d0422d136871ee918b408	d__Eukaryota	p__Cryptomycota	c__LKM11	o__LKM11	f__LKM11	g__LKM11	s__uncultured_Chytridiomycota					Q
86f69a0a192dfb9efc83dffb0cd5e1eb	d__Eukaryota	p__Cryptomycota	c__LKM11	o__LKM11	f__LKM11	g__LKM11	s__uncultured_eukaryote	Denominator
8c553ef088d199b3ba94dde09e7d1f7c	d__Eukaryota	p__Cryptomycota	c__LKM11	o__LKM11	f__LKM11	g__LKM11	s__uncultured_eukaryote	Denominator		PP
8e42cc392ff9996600c60cfbda264003	d__Eukaryota	p__Cryptomycota	c__uncultured	o__uncultured	f__uncultured	g__uncultured	s__uncultured_fungus	Numerator
00adc16edefbf2b625bbf8ce49806d86	d__Eukaryota	p__Diatomea	c__Bacillariophyceae	o__Bacillariophyceae	f__Bacillariophyceae	g__Bacillariophyceae	s__Craticula_pseudocitrus	Denominator
8913d0234e52fc6846a589a4a52a44a2	d__Eukaryota	p__Diatomea	c__Bacillariophyceae	o__Bacillariophyceae	f__Bacillariophyceae	g__Bacillariophyceae	s__Diploneis_parca	Numerator
dfd0880acd1c76766e3abf23c6150b95	d__Eukaryota	p__Diatomea	c__Bacillariophyceae	o__Bacillariophyceae	f__Bacillariophyceae	g__Gomphonema	s__Gomphonema_cf.	Numerator
e69a1850c31cb84174cea74bcabc74f3	d__Eukaryota	p__Diatomea	c__Bacillariophyceae	o__Bacillariophyceae	f__Bacillariophyceae	g__Navicula						PVC
fbbb4226232f216eb44ce5f9532665a6	d__Eukaryota	p__Diatomea	c__Bacillariophyceae	o__Bacillariophyceae	f__Bacillariophyceae	g__Navicula		Numerator		Q
f594a10a47a44f08f803cb9ae0c3f78f	d__Eukaryota	p__Diatomea	c__Bacillariophyceae	o__Bacillariophyceae	f__Bacillariophyceae	g__Navicula	s__Navicula_cryptocephala				PS
338c4591dbea31a790d1691514f2d139	d__Eukaryota	p__Diatomea	c__Coscinodiscophytina	o__Coscinodiscophytina	f__Melosirids	g__Aulacoseira	s__Aulacoseira_ambigua				Q
aa7a8788a2c6b94e005b5d3e68719117	d__Eukaryota	p__Diatomea	c__Coscinodiscophytina	o__Coscinodiscophytina	f__Melosirids	g__Aulacoseira	s__Aulacoseira_subarctica	Denominator	PE	PP	PS
772081b090f34fd1d11ea807b2297e84	d__Eukaryota	p__Dinoflagellata	c__Dinophyceae	o__Peridiniphycidae	f__Thoracosphaeraceae						PS	PVC
42a5bdeae4e211a4f92d08d0903122ca	d__Eukaryota	p__Gastrotricha	c__Gastrotricha	o__Chaetonotida	f__Chaetonotida	g__Chaetonotida	s__Chaetonotus_cf.	Numerator	Q	Q	Q	Q
326bd2eaf5320c072b1952844dcb1261	d__Eukaryota	p__Gastrotricha	c__Gastrotricha	o__Chaetonotida	f__Chaetonotida	g__Chaetonotida	s__uncultured_eukaryote	Numerator	Q	Q
395092543d74581d05962ddba1ee2ac4	d__Eukaryota	p__Gastrotricha	c__Gastrotricha	o__Chaetonotida	f__Chaetonotida	g__Chaetonotida	s__uncultured_eukaryote	Denominator		PP		Q
b1420c74eea88b0dcb52a4d5d00d11e2	d__Eukaryota	p__Holozoa	c__Choanoflagellida					Denominator
ce1fe59116c0bc2ae87b515c1c0c2f84	d__Eukaryota	p__Holozoa	c__Choanoflagellida					Denominator		PP
f8fb930cd3e9b22b187d0fcbc8eb0adf	d__Eukaryota	p__Holozoa	c__Choanoflagellida					Denominator		PP		Q
bbf92bfd10cc0f0383fc25f22ba7c967	d__Eukaryota	p__Holozoa	c__Choanoflagellida	o__Acanthoecida				Numerator		Q
9670f4b3b114928accc567a466c4962e	d__Eukaryota	p__Holozoa	c__Choanoflagellida	o__Acanthoecida	f__Acanthoecidae			Numerator		Q
2a289d1a55083272bbc99a5ac5771768	d__Eukaryota	p__Holozoa	c__Choanoflagellida	o__Clade_L	f__Clade_L	g__Clade_L	s__uncultured_Eimeriidae	Denominator			PS
33684ec31df864b38109de3421c863cb	d__Eukaryota	p__Holozoa	c__Choanoflagellida	o__Codonosigidae	f__Codonosigidae	g__Codosiga	s__Codosiga_hollandica	Denominator
38efadc9c0d68362d79cc5c504655950	d__Eukaryota	p__Holozoa	c__Choanoflagellida	o__Codonosigidae	f__Codonosigidae	g__Codosiga	s__Codosiga_hollandica	Numerator
52358d1a87e285d9b835f7774ba930f7	d__Eukaryota	p__Holozoa	c__Choanoflagellida	o__Codonosigidae	f__Codonosigidae	g__Codosiga	s__Codosiga_hollandica	Denominator
ed9d80b94021cdae0056204021d3c2ca	d__Eukaryota	p__Holozoa	c__Choanoflagellida	o__Codonosigidae	f__Codonosigidae	g__Monosiga		Denominator	PE	PP	PS
c6a861682e7864e44569aa8dfaac6184	d__Eukaryota	p__Holozoa	c__Choanoflagellida	o__Codonosigidae	f__Codonosigidae	g__Sphaeroeca	s__metagenome	Numerator	Q	Q	Q	Q
0bfcb4456d4f438550de9471adc69635	d__Eukaryota	p__Holozoa	c__Choanoflagellida	o__Codonosigidae	f__Codonosigidae	g__Sphaeroeca	s__Sphaeroeca_leprechaunica					PVC
2e9b9efeb5968cc6095d396921e49582	d__Eukaryota	p__Holozoa	c__Choanoflagellida	o__Codosigidae	f__Codosigidae	g__Freshwater_Choanoflagellates_1	s__uncultured_eukaryote	Denominator
5ad57b8bf914f77c6f58884daf28364b	d__Eukaryota	p__Holozoa	c__Choanoflagellida	o__Codosigidae	f__Codosigidae	g__Freshwater_Choanoflagellates_1	s__uncultured_eukaryote		PE			PVC
f7330a4e3a8b325246d38bb161b999f5	d__Eukaryota	p__Holozoa	c__Choanoflagellida	o__Codosigidae	f__Codosigidae	g__Freshwater_Choanoflagellates_1	s__uncultured_eukaryote	Numerator		Q		Q
bcc4eca5155704e944c3e92ccf8d898f	d__Eukaryota	p__Holozoa	c__Choanoflagellida	o__Craspedida	f__Salpingoecidae	g__Freshwater_Choanoflagellates_2	s__uncultured_freshwater	Denominator	PE	PP
43119befc596260770cf8971ed0678a4	d__Eukaryota	p__Holozoa	c__Choanoflagellida	o__Craspedida	f__Salpingoecidae	g__Salpingoeca	s__metagenome	Denominator
377caf3432ed027c3d24411b7627461c	d__Eukaryota	p__Holozoa	c__Choanoflagellida	o__Craspedida	f__Salpingoecidae	g__Salpingoeca	s__uncultured_eukaryote	Numerator		Q
3e3214ca50d6091e1ceab68f03702ef4	d__Eukaryota	p__Holozoa	c__Choanoflagellida	o__Craspedida	f__Salpingoecidae	g__Salpingoeca	s__uncultured_eukaryote	Numerator		Q
509cebe1e7460291581a081925f675eb	d__Eukaryota	p__Holozoa	c__Choanoflagellida	o__Craspedida	f__Salpingoecidae	g__Salpingoeca	s__uncultured_eukaryote	Denominator		PP
52294ef505f916a498f670a93e01cdea	d__Eukaryota	p__Holozoa	c__Ichthyosporea	o__Rhinosporideacae	f__Rhinosporideacae	g__Rhinosporideacae	s__uncultured_eukaryote					Q
3d281439e8a4705f071542e68bc4170a	d__Eukaryota	p__Kathablepharidae	c__Kathablepharidae	o__Kathablepharidae	f__Kathablepharidae	g__Hatena	s__Hatena_arenicola	Numerator
2d6d075020f30bd407db117b65829d29	d__Eukaryota	p__Labyrinthulomycetes	c__Labyrinthulomycetes	o__Labyrinthulomycetes	f__Amphitraemidae	g__Amphitraemidae		Numerator				Q
43738f8fe6e4a96f492659db11131db7	d__Eukaryota	p__Labyrinthulomycetes	c__Labyrinthulomycetes	o__Labyrinthulomycetes	f__Amphitraemidae	g__Amphitraemidae	s__uncultured_eukaryote	Denominator
1666cf3472e03d143b642056db0c0e47	d__Eukaryota	p__MAST-12	c__MAST-12C	o__MAST-12C	f__MAST-12C	g__MAST-12C		Numerator
e9a83c4b19b1b33158015544e61904e2	d__Eukaryota	p__Nematozoa	c__Chromadorea	o__Chromadorida	f__Chromadorida	g__Chromadorida	s__Prochromadora_sp.	Denominator	PE	PP	PS	PVC
98f1cdca0c73142dbf0272fea8db905e	d__Eukaryota	p__Nematozoa	c__Chromadorea	o__Diplogasterida	f__Diplogasterida	g__Diplogasterida		Numerator	Q	Q	Q	Q
238c04dab49c6afd5d4ab61325744c87	d__Eukaryota	p__Nematozoa	c__Chromadorea	o__Monhysterida	f__Monhysterida	g__Monhysterida		Numerator			Q
9718a3a18f802ac4e69f4b2c86f63c04	d__Eukaryota	p__Nematozoa	c__Chromadorea	o__Monhysterida	f__Monhysterida	g__Monhysterida	s__Nematoda_environmental	Numerator
8c22b71a05ff51210d1bdb79bf4d492f	d__Eukaryota	p__Nematozoa	c__Chromadorea	o__Monhysterida	f__Monhysterida	g__Monhysterida	s__Tridentulus_sp.	Numerator		Q	Q
ba353a28022b44bb13d029fefe62146e	d__Eukaryota	p__Nematozoa	c__Chromadorea	o__Monhysterida	f__Monhysterida	g__Monhysterida	s__uncultured_eukaryote	Numerator			Q
cefffa13a7a48ef4d4d75370b617b2b8	d__Eukaryota	p__Nematozoa	c__Chromadorea	o__Monhysterida	f__Monhysterida	g__Monhysterida	s__uncultured_eukaryote	Numerator	Q	Q	Q	Q
8672c58a4b34cffe50ce83c951ffd97c	d__Eukaryota	p__Ochrophyta	c__Chrysophyceae	o__Chromulinales	f__Chromulinales	g__Poteriospumella	s__Spumella-like_flagellate	Denominator	PE	PP	PS	PVC
61870719ae358a32f69a3ea031d2aa1d	d__Eukaryota	p__Ochrophyta	c__Chrysophyceae	o__Ochromonadales	f__Ochromonadales	g__Paraphysomonas	s__eukaryotic_picoplankton		Q
36a830f2900ca57a55de3c62d2fd94f2	d__Eukaryota	p__Ochrophyta	c__Chrysophyceae	o__P34.48	f__P34.48	g__P34.48						Q
34f25e844adcb7157528ee50c3671820	d__Eukaryota	p__Ochrophyta	c__Dictyochophyceae	o__Pedinellales	f__Pedinellales			Denominator	PE	PP	PS
486159d3f76f001ee26117b60880b075	d__Eukaryota	p__Peronosporomycetes	c__Peronosporomycetes	o__Peronosporomycetes	f__Peronosporomycetes				PE			PVC
27bb29b3904496c72b11772b423d74ad	d__Eukaryota	p__Peronosporomycetes	c__Peronosporomycetes	o__Peronosporomycetes	f__Peronosporomycetes	g__Achlya	s__Achlya_apiculata					PVC
1b3a9dc20a9ec1d77ae297e4172d9efc	d__Eukaryota	p__Peronosporomycetes	c__Peronosporomycetes	o__Peronosporomycetes	f__Peronosporomycetes	g__Peronosporomycetes						PVC
ce34d081a13f7ffd0ed311a20cad8b05	d__Eukaryota	p__Peronosporomycetes	c__Peronosporomycetes	o__Peronosporomycetes	f__Peronosporomycetes	g__Peronosporomycetes		Numerator				PVC
f1b0a3188063a25e47248181c271cd8b	d__Eukaryota	p__Peronosporomycetes	c__Peronosporomycetes	o__Peronosporomycetes	f__Peronosporomycetes	g__Peronosporomycetes						PVC
037c1078f6d71a289caa41da6293d327	d__Eukaryota	p__Platyhelminthes	c__Catenulida	o__Catenulida	f__Stenostomidae	g__Stenostomidae	s__Stenostomum_leucops				PS	PVC
59722e72d4ac2e95ab6995835bb3beeb	d__Eukaryota	p__Platyhelminthes	c__Catenulida	o__Catenulida	f__Stenostomidae	g__Stenostomidae	s__Stenostomum_leucops	Denominator			PS
72b0f083dfc1cec56857faa890a36ad5	d__Eukaryota	p__Protalveolata	c__Perkinsidae	o__Perkinsidae	f__Perkinsidae	g__Parvilucifera	s__uncultured_freshwater	Denominator
2272aae5ebb5236c40f0b262d11c87a9	d__Eukaryota	p__Prymnesiophyceae									PS
cade5627ab3f5e675f0a11d16442d630	d__Eukaryota	p__Rotifera	c__Bdelloidea	o__Adinetida	f__Adinetida	g__Adinetida		Numerator	Q	Q	Q	Q
b47b92f78492542ff65777533d0082b2	d__Eukaryota	p__Rotifera	c__Bdelloidea	o__Adinetida	f__Adinetida	g__Adinetida	s__Bdelloidea_environmental	Numerator				PVC
bbbfb0b7ad2f899cc3f36adadf52aab2	d__Eukaryota	p__Rotifera	c__Bdelloidea	o__Adinetida	f__Adinetida	g__Adinetida	s__Bdelloidea_environmental		Q	Q	Q	Q
c6f72a1c8575a62be31b28bf4510914d	d__Eukaryota	p__Rotifera	c__Monogononta	o__Flosculariacea	f__Flosculariacea	g__Flosculariacea	s__Limnias_ceratophylli	Numerator			Q
60e07d7a9ea60cc7421a971a66793e5b	d__Eukaryota	p__Rotifera	c__Monogononta	o__Flosculariacea	f__Flosculariacea	g__Flosculariacea	s__Ptygura_beauchampi		Q
bee3c528e359acb963c1b826facebddf	d__Eukaryota	p__Rotifera	c__Monogononta	o__Flosculariacea	f__Flosculariacea	g__Flosculariacea	s__Ptygura_beauchampi				Q
5790df57feeff57ae4e6c95df4553a15	d__Eukaryota	p__Rotifera	c__Monogononta	o__Ploimida	f__Ploimida	g__Ploimida		Numerator
6696078395f20d63d4219c16f426a11e	d__Eukaryota	p__Rotifera	c__Monogononta	o__Ploimida	f__Ploimida	g__Ploimida					PS	PVC
edd67e3f57a44fbd6df3fbc7781a7799	d__Eukaryota	p__Rotifera	c__Monogononta	o__Ploimida	f__Ploimida	g__Ploimida					PS
c14122d661760cf1e0eff711fdf84b8c	d__Eukaryota	p__SAR	c__Labyrinthulomycetes	o__Labyrinthulomycetes	f__Labyrinthulomycetes	g__Sorodiplophrys	s__Sorodiplophrys_stercorea		PE		PS
4e8c891977f3bb0d1ce89014107f42de	d__Eukaryota	p__SAR	c__Labyrinthulomycetes	o__Labyrinthulomycetes	f__Labyrinthulomycetes	g__Sorodiplophrys	s__uncultured_Eimeriidae	Numerator
3f5b08971cc4692777762d99ba42eb11	d__Eukaryota	p__SAR	c__Labyrinthulomycetes	o__Labyrinthulomycetes	f__Labyrinthulomycetes	g__Sorodiplophrys	s__uncultured_labyrinthulid	Numerator
3e648e88a12a0b8c9b3111fe388483d4	d__Eukaryota	p__Zoopagomycota	c__Incertae_Sedis	o__Zoopagales	f__Zoopagales	g__Zoopagales	s__uncultured_eukaryote	Numerator	Q
21a254577505f0d2361032ed12122d83	Unassigned							Numerator
d8f301f632c2830c172d5e70d9622701	Unassigned							Numerator

## Sheet: Table S4B
Table S4B: T-Test results of current log-ratio values of eukaryotic features (Table S4A, column 'Euk-all') between replicate groups defined by seasons and particle types.
Sample ID	Current_Natural_Log_Ratio	SeasonType	Season		T-test results (two-sided, paired)
Eu565F-Eu981R-PE1	-0.201274	spring-PE	spring			spring-PE	spring-PP	spring-PS	spring-PVC
Eu565F-Eu981R-PE2	0.0496869	spring-PE	spring
Eu565F-Eu981R-PP1	-1.67137	spring-PP	spring		spring-PP	0.147336
Eu565F-Eu981R-PP2	-2.32691	spring-PP	spring
Eu565F-Eu981R-PS1	1.09058	spring-PS	spring		spring-PS	0.418906	0.026378
Eu565F-Eu981R-PS2	0.215142	spring-PS	spring
Eu565F-Eu981R-PVC1	2.03102	spring-PVC	spring		spring-PVC	0.0303395	0.0550805	0.202476
Eu565F-Eu981R-PVC2	2.07874	spring-PVC	spring
Eu565F-Eu981R-Q1	3.16113	spring-Q	spring		spring-Q	0.0121146	0.0614935	0.145636	0.081453
Eu565F-Eu981R-Q2	3.54256	spring-Q	spring
Eu565F-Eu981R-PE4	-3.84382	summer-PE	summer			summer-PE	summer-PP	summer-PS	summer-PVC
Eu565F-Eu981R-PE5	-4.53159	summer-PE	summer
Eu565F-Eu981R-PP4	-5.03192	summer-PP	summer		summer-PP	0.684625
Eu565F-Eu981R-PP5	-4.17703	summer-PP	summer
Eu565F-Eu981R-PS4	-1.31328	summer-PS	summer		summer-PS	0.124807	0.0256745
Eu565F-Eu981R-PS5	-0.746857	summer-PS	summer
Eu565F-Eu981R-PVC4	-0.139382	summer-PVC	summer		summer-PVC	0.121299	0.0144814	0.113536
Eu565F-Eu981R-PVC5	0.943312	summer-PVC	summer
Eu565F-Eu981R-Q4	0.610452	summer-Q	summer		summer-Q	0.0446864	0.0529876	0.111946	0.775866
Eu565F-Eu981R-Q5	0.596397	summer-Q	summer
					color legend
					p-value < 0.05
					p-value 0.05 to 0.1
